# Supplementary material for: trans-Bis(dimethyl sulfoxide-κO)bis­(thio­semicarbazide-κ2 N 1,S)cadmium dipicrate dihydrate
Source: Acta Crystallogr Sect E Struct Rep Online. 2010 Dec 24;67(Pt 1):m127. doi: 10.1107/S1600536810053602 (PMC3050361; doi:10.1107/S1600536810053602)
Supplement: Supplementary file 1 [file e-67-0m127-sup1.cif]

##############################################################################
###                                                                        ###
###        Electronic paper (Acta Crystallographica Section E)             ###
###                                                                        ###
##############################################################################
#                                                                            #
# This CIF contains the data in a paper accepted for publication in Acta     #
# Crystallographica Section E. It conforms to the requirements of Notes      #
# for Authors for Section E, and has been peer reviewed under the auspices   #
# of the IUCr Commission on Journals.                                        #
#                                                                            #
# Full details of the Crystallographic Information File format               #
# are given in the paper "The Crystallographic Information File (CIF):       #
# a New Standard Archive File for Crystallography" by S. R. Hall, F. H.      #
# Allen and I. D. Brown [Acta Cryst. (1991), A47, 655-685].                  #
#                                                                            #
# The current version of the core CIF dictionary is obtainable from          #
# ftp://ftp.iucr.org/pub/cif_core.dic. The current version number is 2.4.    #
#                                                                            #
# Software is freely available for graphical display of the structure(s) in  #
# this CIF.  For information consult the CIF home page http://www.iucr.org/  #
# cif/home.html                                                              #
#                                                                            #
# This file may be used for bona fide research purposes within the           #
# scientific community so long as proper attribution is given to the journal # 
# article from which it was obtained.                                        #
#                                                                            #
##############################################################################
                                             
data_I
_audit_creation_method     SHELXL-97
_chemical_name_systematic
;
<i>trans</i>-Bis(dimethyl
sulfoxide-\k<i>O</i>)bis(thiosemicarbazide-\k^2^<i>N</i>^1^,<i>S</i>)cadmium
bis(2,4,6-trinitrophenolate) dihydrate
;
_chemical_name_common
;
<i>trans</i>-Bis(dimethyl
sulfoxide-\k<i>O</i>)bis(thiosemicarbazide-\k^2^<i>N</i>^1^,<i>S</i>)cadmium(II)
dipicrate dihydrate
;
_chemical_formula_moiety     'C6 H22 Cd N6 O2 S4 2+, 2(C6 H2 N3 O7 2-), 2(H2 O)'
_chemical_formula_sum     'C18 H30 Cd N12 O18 S4'
_chemical_formula_iupac
                          '[Cd (C H5 N3 S)2 (C2 H6 O S)2] (C6 H2 N3 O7)2, 2H2 O'
_chemical_formula_weight     943.18
_chemical_melting_point     ?
_symmetry_cell_setting     triclinic
_symmetry_space_group_name_H-M     'P -1'
_symmetry_space_group_name_Hall     '-P 1'
loop_
    _symmetry_equiv_pos_site_id
    _symmetry_equiv_pos_as_xyz
    1 x,y,z
    2 -x,-y,-z
_cell_length_a     5.3496(3)
_cell_length_b     11.0788(6)
_cell_length_c     15.0049(8)
_cell_angle_alpha     98.745(5)
_cell_angle_beta     98.288(4)
_cell_angle_gamma     95.032(5)
_cell_volume     864.30(8)
_cell_formula_units_Z     1
_cell_measurement_reflns_used     15389
_cell_measurement_theta_min     1.39
_cell_measurement_theta_max     26.15
_cell_measurement_temperature     173(2)
_exptl_crystal_description     'rod'
_exptl_crystal_colour     'yellow'
_exptl_crystal_size_max     0.45
_exptl_crystal_size_mid     0.30
_exptl_crystal_size_min     0.21
_exptl_crystal_density_diffrn     1.812
_exptl_crystal_density_meas     ?
_exptl_crystal_density_method     'not measured'
_exptl_crystal_F_000     478
_exptl_absorpt_coefficient_mu     0.967
_exptl_absorpt_correction_type     multi-scan
_exptl_absorpt_process_details     '[<i>MULscanABS</i> in PLATON (Spek, 2009)]'
_exptl_absorpt_correction_T_min     0.7725
_exptl_absorpt_correction_T_max     1.0000
_exptl_special_details
;
;
_diffrn_ambient_temperature     173(2)
_diffrn_radiation_type     MoK\a
_diffrn_radiation_wavelength     0.71073
_diffrn_radiation_source     'fine-focus sealed tube'
_diffrn_radiation_monochromator     graphite
_diffrn_measurement_device_type     'STOE IPDS 2'
_diffrn_measurement_device     '2-circle goniometer'
_diffrn_measurement_method     '\f + \w scans'
_diffrn_detector_area_resol_mean     ?
_diffrn_reflns_number     10206
_diffrn_reflns_av_R_equivalents     0.0371
_diffrn_reflns_av_sigmaI/netI     0.0285
_diffrn_reflns_theta_min     1.39
_diffrn_reflns_theta_max     25.61
_diffrn_reflns_theta_full     25.00
_diffrn_measured_fraction_theta_max     1.000
_diffrn_measured_fraction_theta_full     1.000
_diffrn_reflns_limit_h_min     -6
_diffrn_reflns_limit_h_max     6
_diffrn_reflns_limit_k_min     -13
_diffrn_reflns_limit_k_max     13
_diffrn_reflns_limit_l_min     -18
_diffrn_reflns_limit_l_max     18
_diffrn_standards_number     0
_diffrn_standards_interval_time     ?
_diffrn_standards_decay_%     0
_refine_special_details
;
Refinement of <i>F</i>^2^ against ALL reflections. The weighted <i>R</i>-factor
<i>wR</i> and goodness of fit <i>S</i> are based on <i>F</i>^2^, conventional
<i>R</i>-factors <i>R</i> are based on <i>F</i>, with <i>F</i> set to zero for
negative <i>F</i>^2^. The threshold expression of <i>F</i>^2^ >
\s(<i>F</i>^2^) is used only for calculating <i>R</i>-factors(gt) <i>etc</i>.
and is not relevant to the choice of reflections for refinement.
<i>R</i>-factors based on <i>F</i>^2^ are statistically about twice as large
as those based on <i>F</i>, and <i>R</i>- factors based on ALL data will be
even larger.
;
_reflns_number_total     3273
_reflns_number_gt     3058
_reflns_threshold_expression     I>2\s(I)
_refine_ls_structure_factor_coef     Fsqd
_refine_ls_matrix_type     full
_refine_ls_R_factor_all     0.0256
_refine_ls_R_factor_gt     0.0231
_refine_ls_wR_factor_gt     0.0579
_refine_ls_wR_factor_ref     0.0589
_refine_ls_goodness_of_fit_ref     1.046
_refine_ls_restrained_S_all     1.046
_refine_ls_number_reflns     3273
_refine_ls_number_parameters     272
_refine_ls_number_restraints     0
_refine_ls_hydrogen_treatment     mixed
_refine_ls_weighting_scheme     calc
_refine_ls_weighting_details
         'calc w=1/[\s^2^(Fo^2^)+(0.0346P)^2^+0.3178P] where P=(Fo^2^+2Fc^2^)/3'
_atom_sites_solution_hydrogens     geom
_atom_sites_solution_primary     direct
_atom_sites_solution_secondary     difmap
_refine_ls_shift/su_max     0.000
_refine_ls_shift/su_mean     0.000
_refine_diff_density_max     0.451
_refine_diff_density_min     -0.606
_refine_ls_extinction_method     SHELXL
_refine_ls_extinction_coef     0.0043(12)
_refine_ls_extinction_expression
                                  'Fc^*^=kFc[1+0.001xFc^2^\l^3^/sin(2\q)]^-1/4^'
loop_
    _atom_type_symbol
    _atom_type_description
    _atom_type_scat_dispersion_real
    _atom_type_scat_dispersion_imag
    _atom_type_scat_source
    'C' 'C' 0.0033 0.0016
                         'International Tables Vol C Tables 4.2.6.8 and 6.1.1.4'
    'H' 'H' 0.0000 0.0000
                         'International Tables Vol C Tables 4.2.6.8 and 6.1.1.4'
    'Cd' 'Cd' -0.8075 1.2024
                         'International Tables Vol C Tables 4.2.6.8 and 6.1.1.4'
    'N' 'N' 0.0061 0.0033
                         'International Tables Vol C Tables 4.2.6.8 and 6.1.1.4'
    'O' 'O' 0.0106 0.0060
                         'International Tables Vol C Tables 4.2.6.8 and 6.1.1.4'
    'S' 'S' 0.1246 0.1234
                         'International Tables Vol C Tables 4.2.6.8 and 6.1.1.4'
_computing_data_collection     'X-AREA (Stoe & Cie, 2009)'
_computing_cell_refinement     'X-AREA (Stoe & Cie, 2009)'
_computing_data_reduction     'X-RED32 (Stoe & Cie, 2009)'
_computing_structure_solution     'SHELXS97 (Sheldrick, 2008)'
_computing_structure_refinement     'SHELXL97 (Sheldrick, 2008)'
_computing_molecular_graphics     'PLATON  (Spek, 2009)'
_computing_publication_material
                            'SHELXL97 (Sheldrick, 2008) and PLATON (Spek, 2009)'
loop_
    _atom_site_type_symbol
    _atom_site_label
    _atom_site_fract_x
    _atom_site_fract_y
    _atom_site_fract_z
    _atom_site_U_iso_or_equiv
    _atom_site_thermal_displace_type
    _atom_site_calc_flag
    _atom_site_refinement_flags
    _atom_site_occupancy
    Cd Cd1 1.00000 0.00000 0.00000 0.02120(10)
                                             Uani . . 1.000
    S S1 0.82169(8) -0.05948(4) 0.13804(3) 0.02350(10)
                                                     Uani . . 1.000
    S S2 0.86010(9) 0.28748(4) -0.02021(3) 0.02690(10)
                                                     Uani . . 1.000
    O O1 0.7484(3) 0.16934(13) 0.00566(10) 0.0311(4) Uani . . 1.000
    N N1 1.0413(4) 0.00580(18) 0.30857(11) 0.0278(5) Uani . . 1.000
    N N2 1.2618(3) 0.08648(15) 0.20958(11) 0.0238(4) Uani . . 1.000
    N N3 1.3070(3) 0.10988(16) 0.12296(10) 0.0217(5) Uani . . 1.000
    C C1 1.0580(3) 0.01743(16) 0.22259(12) 0.0205(5) Uani . . 1.000
    C C2 0.6902(5) 0.2973(2) -0.12943(16) 0.0415(7) Uani . . 1.000
    C C3 0.7285(5) 0.4052(2) 0.04653(19) 0.0450(8) Uani . . 1.000
    O O2 0.4733(3) 0.16250(19) 0.39020(11) 0.0518(6) Uani . . 1.000
    O O3 0.7565(3) 0.24983(16) 0.27887(10) 0.0392(5) Uani . . 1.000
    O O4 1.0803(3) 0.37978(17) 0.33787(11) 0.0464(6) Uani . . 1.000
    O O5 1.4020(3) 0.46927(16) 0.64927(12) 0.0458(5) Uani . . 1.000
    O O6 1.1907(3) 0.40466(16) 0.74913(11) 0.0441(5) Uani . . 1.000
    O O7 0.4239(3) 0.14920(16) 0.65922(10) 0.0406(5) Uani . . 1.000
    O O8 0.2735(3) 0.07080(14) 0.51955(10) 0.0345(4) Uani . . 1.000
    N N4 0.9009(3) 0.30544(15) 0.34539(11) 0.0273(5) Uani . . 1.000
    N N5 1.2187(3) 0.40910(17) 0.66954(12) 0.0340(5) Uani . . 1.000
    N N6 0.4329(3) 0.13765(15) 0.57626(11) 0.0259(5) Uani . . 1.000
    C C4 0.6439(4) 0.21409(19) 0.45209(13) 0.0262(5) Uani . . 1.000
    C C5 0.8669(4) 0.28941(17) 0.43761(13) 0.0243(5) Uani . . 1.000
    C C6 1.0516(4) 0.35091(17) 0.50671(13) 0.0259(5) Uani . . 1.000
    C C7 1.0285(4) 0.34163(18) 0.59632(13) 0.0262(5) Uani . . 1.000
    C C8 0.8251(4) 0.27133(18) 0.61769(13) 0.0253(5) Uani . . 1.000
    C C9 0.6418(4) 0.20911(17) 0.54848(13) 0.0241(5) Uani . . 1.000
    O O1W 0.2815(4) 0.38530(16) 0.17293(11) 0.0367(5) Uani . . 1.000
    H H1NA 1.152(5) 0.048(2) 0.3525(17) 0.030(6) Uiso . . 1.000
    H H1NB 0.915(5) -0.031(2) 0.3166(16) 0.028(6) Uiso . . 1.000
    H H2A 0.72150 0.22870 -0.17440 0.0620 Uiso calc R 1.000
    H H2B 0.74760 0.37520 -0.14750 0.0620 Uiso calc R 1.000
    H H2C 0.50790 0.29350 -0.12660 0.0620 Uiso calc R 1.000
    H H2N 1.374(5) 0.123(2) 0.2565(18) 0.036(6) Uiso . . 1.000
    H H3NA 1.449(5) 0.087(2) 0.1177(16) 0.030(6) Uiso . . 1.000
    H H3A 0.54440 0.38420 0.04030 0.0680 Uiso calc R 1.000
    H H3B 0.76360 0.48340 0.02520 0.0680 Uiso calc R 1.000
    H H3C 0.80520 0.41300 0.11080 0.0680 Uiso calc R 1.000
    H H3NB 1.311(4) 0.188(2) 0.1279(15) 0.026(6) Uiso . . 1.000
    H H6 1.19300 0.39900 0.49330 0.0310 Uiso calc R 1.000
    H H8 0.81260 0.26630 0.67960 0.0300 Uiso calc R 1.000
    H H1WA 0.403(7) 0.425(3) 0.197(2) 0.056(10) Uiso . . 1.000
    H H1WB 0.197(7) 0.377(3) 0.215(2) 0.065(10) Uiso . . 1.000
loop_
    _atom_site_aniso_label
    _atom_site_aniso_U_11
    _atom_site_aniso_U_22
    _atom_site_aniso_U_33
    _atom_site_aniso_U_12
    _atom_site_aniso_U_13
    _atom_site_aniso_U_23
    Cd1 0.02400(10)
                  0.02380(10)
                            0.01500(10)
                                      0.00170(10)
                                                0.00200(10)
                                                          0.00220(10)
    S1 0.0209(2) 0.0285(2) 0.0186(2) -0.0053(2) 0.0014(2) 0.0027(2)
    S2 0.0252(2) 0.0271(2) 0.0270(2) 0.0032(2) 0.0013(2) 0.0032(2)
    O1 0.0370(8) 0.0301(7) 0.0314(7) 0.0111(6) 0.0105(6) 0.0123(6)
    N1 0.0249(9) 0.0385(9) 0.0180(8) -0.0057(8) 0.0014(7) 0.0058(7)
    N2 0.0218(8) 0.0327(8) 0.0144(7) -0.0043(7) 0.0000(6) 0.0027(6)
    N3 0.0199(8) 0.0262(9) 0.0189(8) -0.0015(7) 0.0052(6) 0.0035(6)
    C1 0.0186(8) 0.0223(9) 0.0200(9) 0.0019(7) 0.0027(7) 0.0025(7)
    C2 0.0473(13) 0.0404(12) 0.0349(12) -0.0064(10) -0.0060(10) 0.0184(10)
    C3 0.0392(12) 0.0376(12) 0.0556(15) 0.0126(10) 0.0067(11) -0.0044(11)
    O2 0.0445(10) 0.0797(13) 0.0210(7) -0.0336(9) -0.0026(7) 0.0068(8)
    O3 0.0430(9) 0.0490(9) 0.0216(7) -0.0094(7) 0.0035(6) 0.0032(7)
    O4 0.0449(10) 0.0565(10) 0.0356(9) -0.0181(8) 0.0134(7) 0.0075(7)
    O5 0.0294(8) 0.0468(10) 0.0503(10) -0.0123(7) -0.0025(7) -0.0086(8)
    O6 0.0443(9) 0.0511(10) 0.0272(8) -0.0005(8) -0.0069(7) -0.0083(7)
    O7 0.0405(9) 0.0577(10) 0.0211(7) -0.0112(8) 0.0084(6) 0.0049(7)
    O8 0.0306(8) 0.0407(8) 0.0278(7) -0.0114(6) 0.0032(6) 0.0018(6)
    N4 0.0281(8) 0.0279(8) 0.0267(9) 0.0018(7) 0.0080(7) 0.0048(7)
    N5 0.0273(9) 0.0330(9) 0.0341(10) 0.0002(7) -0.0052(7) -0.0072(8)
    N6 0.0240(8) 0.0302(8) 0.0225(8) -0.0015(7) 0.0032(7) 0.0040(6)
    C4 0.0243(9) 0.0311(10) 0.0202(9) -0.0043(8) 0.0014(7) 0.0016(7)
    C5 0.0248(9) 0.0253(9) 0.0221(9) 0.0013(7) 0.0037(7) 0.0026(7)
    C6 0.0221(9) 0.0233(9) 0.0305(10) -0.0007(7) 0.0039(8) 0.0008(8)
    C7 0.0234(9) 0.0254(9) 0.0253(9) -0.0001(8) -0.0020(7) -0.0025(7)
    C8 0.0251(10) 0.0280(9) 0.0204(9) 0.0022(8) 0.0001(7) -0.0001(7)
    C9 0.0235(9) 0.0254(9) 0.0221(9) -0.0009(7) 0.0040(7) 0.0019(7)
    O1W 0.0375(9) 0.0432(9) 0.0254(8) -0.0032(7) 0.0030(7) -0.0006(7)
_geom_special_details
;
Bond distances, angles <i>etc</i>. have been calculated using the rounded
fractional coordinates. All su's are estimated from the variances of the
(full) variance-covariance matrix. The cell e.s.d.'s are taken into account in
the estimation of distances, angles and torsion angles
;
loop_
    _geom_bond_atom_site_label_1
    _geom_bond_atom_site_label_2
    _geom_bond_site_symmetry_1
    _geom_bond_site_symmetry_2
    _geom_bond_distance
    _geom_bond_publ_flag
    Cd1 S1 . . 2.5512(5) no
    Cd1 O1 . . 2.4013(15) no
    Cd1 N3 . . 2.3824(16) no
    Cd1 S1 . 2_755 2.5512(5) no
    Cd1 O1 . 2_755 2.4013(15) no
    Cd1 N3 . 2_755 2.3824(16) no
    S1 C1 . . 1.7186(18) no
    S2 O1 . . 1.5182(15) no
    S2 C2 . . 1.779(2) no
    S2 C3 . . 1.780(3) no
    O2 C4 . . 1.235(3) no
    O3 N4 . . 1.217(2) no
    O4 N4 . . 1.238(2) no
    O5 N5 . . 1.238(2) no
    O6 N5 . . 1.233(2) no
    O7 N6 . . 1.240(2) no
    O8 N6 . . 1.220(2) no
    O1W H1WA . . 0.76(4) no
    O1W H1WB . . 0.84(3) no
    N1 C1 . . 1.331(2) no
    N2 N3 . . 1.413(2) no
    N2 C1 . . 1.331(2) no
    N1 H1NB . . 0.79(3) no
    N1 H1NA . . 0.87(3) no
    N2 H2N . . 0.88(3) no
    N3 H3NB . . 0.86(2) no
    N3 H3NA . . 0.83(3) no
    N4 C5 . . 1.456(3) no
    N5 C7 . . 1.448(3) no
    N6 C9 . . 1.459(3) no
    C2 H2C . . 0.9800 no
    C2 H2A . . 0.9800 no
    C2 H2B . . 0.9800 no
    C3 H3C . . 0.9800 no
    C3 H3A . . 0.9800 no
    C3 H3B . . 0.9800 no
    C4 C5 . . 1.457(3) no
    C4 C9 . . 1.457(3) no
    C5 C6 . . 1.374(3) no
    C6 C7 . . 1.386(3) no
    C7 C8 . . 1.386(3) no
    C8 C9 . . 1.373(3) no
    C6 H6 . . 0.9500 no
    C8 H8 . . 0.9500 no
loop_
    _geom_angle_atom_site_label_1
    _geom_angle_atom_site_label_2
    _geom_angle_atom_site_label_3
    _geom_angle_site_symmetry_1
    _geom_angle_site_symmetry_2
    _geom_angle_site_symmetry_3
    _geom_angle
    _geom_angle_publ_flag
    S1 Cd1 O1 . . . 88.75(4) no
    S1 Cd1 N3 . . . 78.48(4) no
    S1 Cd1 S1 . . 2_755 180.00 no
    S1 Cd1 O1 . . 2_755 91.25(4) no
    S1 Cd1 N3 . . 2_755 101.53(4) no
    O1 Cd1 N3 . . . 91.01(6) no
    S1 Cd1 O1 2_755 . . 91.25(4) no
    O1 Cd1 O1 . . 2_755 180.00 no
    O1 Cd1 N3 . . 2_755 88.99(6) no
    S1 Cd1 N3 2_755 . . 101.53(4) no
    O1 Cd1 N3 2_755 . . 88.99(6) no
    N3 Cd1 N3 . . 2_755 180.00 no
    S1 Cd1 O1 2_755 . 2_755 88.75(4) no
    S1 Cd1 N3 2_755 . 2_755 78.48(4) no
    O1 Cd1 N3 2_755 . 2_755 91.01(6) no
    Cd1 S1 C1 . . . 98.67(6) no
    O1 S2 C2 . . . 106.27(10) no
    O1 S2 C3 . . . 104.19(10) no
    C2 S2 C3 . . . 98.64(12) no
    Cd1 O1 S2 . . . 117.54(9) no
    H1WA O1W H1WB . . . 104(3) no
    N3 N2 C1 . . . 123.73(16) no
    Cd1 N3 N2 . . . 113.40(11) no
    C1 N1 H1NB . . . 116.3(17) no
    H1NA N1 H1NB . . . 123(2) no
    C1 N1 H1NA . . . 119.5(16) no
    N3 N2 H2N . . . 116.2(17) no
    C1 N2 H2N . . . 120.0(17) no
    Cd1 N3 H3NB . . . 113.7(15) no
    Cd1 N3 H3NA . . . 109.2(16) no
    N2 N3 H3NB . . . 103.6(15) no
    H3NA N3 H3NB . . . 112(2) no
    N2 N3 H3NA . . . 105.1(16) no
    O3 N4 O4 . . . 121.57(17) no
    O4 N4 C5 . . . 117.04(16) no
    O3 N4 C5 . . . 121.38(17) no
    O6 N5 C7 . . . 118.75(17) no
    O5 N5 O6 . . . 122.90(18) no
    O5 N5 C7 . . . 118.35(17) no
    O7 N6 C9 . . . 117.15(16) no
    O8 N6 C9 . . . 120.80(16) no
    O7 N6 O8 . . . 122.04(17) no
    S1 C1 N1 . . . 118.01(14) no
    S1 C1 N2 . . . 125.54(14) no
    N1 C1 N2 . . . 116.43(17) no
    S2 C2 H2C . . . 110.00 no
    H2A C2 H2B . . . 109.00 no
    S2 C2 H2B . . . 109.00 no
    H2B C2 H2C . . . 109.00 no
    S2 C2 H2A . . . 109.00 no
    H2A C2 H2C . . . 109.00 no
    S2 C3 H3B . . . 109.00 no
    H3A C3 H3C . . . 110.00 no
    H3B C3 H3C . . . 109.00 no
    H3A C3 H3B . . . 109.00 no
    S2 C3 H3A . . . 109.00 no
    S2 C3 H3C . . . 110.00 no
    O2 C4 C9 . . . 123.8(2) no
    C5 C4 C9 . . . 112.18(17) no
    O2 C4 C5 . . . 124.06(18) no
    N4 C5 C6 . . . 115.94(18) no
    C4 C5 C6 . . . 124.10(18) no
    N4 C5 C4 . . . 119.95(17) no
    C5 C6 C7 . . . 118.96(19) no
    N5 C7 C6 . . . 119.19(18) no
    C6 C7 C8 . . . 121.65(19) no
    N5 C7 C8 . . . 119.15(17) no
    C7 C8 C9 . . . 119.29(18) no
    N6 C9 C8 . . . 116.16(17) no
    C4 C9 C8 . . . 123.79(19) no
    N6 C9 C4 . . . 120.03(17) no
    C5 C6 H6 . . . 121.00 no
    C7 C6 H6 . . . 121.00 no
    C7 C8 H8 . . . 120.00 no
    C9 C8 H8 . . . 120.00 no
loop_
    _geom_torsion_atom_site_label_1
    _geom_torsion_atom_site_label_2
    _geom_torsion_atom_site_label_3
    _geom_torsion_atom_site_label_4
    _geom_torsion_site_symmetry_1
    _geom_torsion_site_symmetry_2
    _geom_torsion_site_symmetry_3
    _geom_torsion_site_symmetry_4
    _geom_torsion
    _geom_torsion_publ_flag
    O1 Cd1 S1 C1 . . . . -93.63(7) no
    N3 Cd1 S1 C1 . . . . -2.35(7) no
    O1 Cd1 S1 C1 2_755 . . . 86.37(7) no
    N3 Cd1 S1 C1 2_755 . . . 177.65(7) no
    S1 Cd1 O1 S2 . . . . 145.05(8) no
    N3 Cd1 O1 S2 . . . . 66.61(9) no
    S1 Cd1 O1 S2 2_755 . . . -34.95(8) no
    N3 Cd1 O1 S2 2_755 . . . -113.40(9) no
    S1 Cd1 N3 N2 . . . . 3.88(11) no
    O1 Cd1 N3 N2 . . . . 92.39(12) no
    S1 Cd1 N3 N2 2_755 . . . -176.13(11) no
    O1 Cd1 N3 N2 2_755 . . . -87.61(12) no
    Cd1 S1 C1 N1 . . . . -177.43(15) no
    Cd1 S1 C1 N2 . . . . 1.06(17) no
    C2 S2 O1 Cd1 . . . . 106.89(11) no
    C3 S2 O1 Cd1 . . . . -149.51(11) no
    C1 N2 N3 Cd1 . . . . -4.9(2) no
    N3 N2 C1 S1 . . . . 2.5(3) no
    N3 N2 C1 N1 . . . . -178.99(17) no
    O3 N4 C5 C4 . . . . -5.6(3) no
    O3 N4 C5 C6 . . . . 175.84(19) no
    O4 N4 C5 C4 . . . . 173.14(18) no
    O4 N4 C5 C6 . . . . -5.5(3) no
    O5 N5 C7 C6 . . . . -2.9(3) no
    O5 N5 C7 C8 . . . . 178.44(19) no
    O6 N5 C7 C6 . . . . 176.82(19) no
    O6 N5 C7 C8 . . . . -1.9(3) no
    O7 N6 C9 C4 . . . . -171.03(18) no
    O7 N6 C9 C8 . . . . 7.4(3) no
    O8 N6 C9 C4 . . . . 8.2(3) no
    O8 N6 C9 C8 . . . . -173.45(18) no
    O2 C4 C5 N4 . . . . -1.2(3) no
    O2 C4 C5 C6 . . . . 177.2(2) no
    C9 C4 C5 N4 . . . . -179.76(17) no
    C9 C4 C5 C6 . . . . -1.3(3) no
    O2 C4 C9 N6 . . . . 1.6(3) no
    O2 C4 C9 C8 . . . . -176.7(2) no
    C5 C4 C9 N6 . . . . -179.89(17) no
    C5 C4 C9 C8 . . . . 1.9(3) no
    N4 C5 C6 C7 . . . . 178.76(18) no
    C4 C5 C6 C7 . . . . 0.2(3) no
    C5 C6 C7 N5 . . . . -178.22(18) no
    C5 C6 C7 C8 . . . . 0.5(3) no
    N5 C7 C8 C9 . . . . 178.76(19) no
    C6 C7 C8 C9 . . . . 0.1(3) no
    C7 C8 C9 N6 . . . . -179.67(18) no
    C7 C8 C9 C4 . . . . -1.3(3) no
loop_
    _geom_hbond_atom_site_label_D
    _geom_hbond_atom_site_label_H
    _geom_hbond_atom_site_label_A
    _geom_hbond_site_symmetry_A
    _geom_hbond_distance_DH
    _geom_hbond_distance_HA
    _geom_hbond_distance_DA
    _geom_hbond_angle_DHA
    _geom_hbond_publ_flag
    N1 H1NA O2 1_655 0.87(3) 2.00(3) 2.773(3) 148(2) yes
    N1 H1NA O8 1_655 0.87(3) 2.47(2) 3.178(2) 140(2) yes
    N1 H1NB O7 2_656 0.79(3) 2.25(3) 3.037(3) 175(2) yes
    N2 H2N O2 1_655 0.88(3) 1.97(3) 2.755(2) 148(2) yes
    N2 H2N O3 1_655 0.88(3) 2.33(3) 3.026(2) 136(2) yes
    N3 H3NA S1 1_655 0.83(3) 2.69(3) 3.4653(17) 155(2) yes
    N3 H3NB O1W 1_655 0.86(2) 2.21(2) 3.049(3) 165(2) yes
    O1W H1WA O5 2_766 0.76(4) 2.46(3) 3.081(2) 140(3) yes
    O1W H1WB O4 1_455 0.84(3) 2.03(3) 2.844(2) 165(3) yes
    C3 H3A O1W . 0.98 2.60 3.272(3) 126 yes
    C6 H6 O4 . 0.95 2.30 2.626(3) 100 ?
    C8 H8 O7 . 0.95 2.31 2.638(3) 100 ?
data_global
_journal_date_recd_electronic     2010-12-17
_journal_date_accepted     2010-12-21
_journal_name_full     'Acta Crystallographica, Section E'
_journal_year     2011
_journal_volume     67
_journal_issue      1
_journal_page_first     m127
_journal_page_last     m127
_journal_paper_category     QM
_journal_coeditor_code     HG2776
loop_
    _publ_contact_author_name
    _publ_contact_author_address
    _publ_contact_author_email
    'R. Shanthakumari'
;
Department of Physics
Government Arts College for Women
Pudukkottai 622 001
India
;
 santhasrinithi@yahoo.co.in
    'Stoeckli-Evans, Helen'
;
Institute of Physics
University of Neuch\^atel
Rue Emile-Argand 11
CH-2009 Neuch\^atel
Switzerland
;
 helen.stoeckli-evans@unine.ch
_publ_contact_author_fax     ?
_publ_contact_author_phone     ?
_publ_section_title
;\
<i>trans</i>-Bis(dimethyl
sulfoxide-\k<i>O</i>)bis(thiosemicarbazide-\k^2^<i>N</i>^1^,<i>S</i>)\
cadmium dipicrate dihydrate
;
loop_
    _publ_author_name
    _publ_author_address
    'Shanthakumari, R.'
;          Department of Physics
           Government Arts College for Women
           Pudukkottai 622 001
           India
;
    'Hema, R.'
;          Department of Physics
           Seethalakshmi Ramaswami College (Autonomous)
           Tiruchirappalli 620 002
           India
;
    'Ramamurthy, K.'
;           Crystal Growth and Thin Film Laboratory
            School of Physics
            Bharathidasan University
            Tiruchirapalli 620 024
            India
;
    'Stoeckli-Evans, Helen'
;           Institute of Physics
            University of Neuch\^atel
            Rue Emile-Argand 11
            CH-2009 Neuch\^atel
            Switzerland
;
