# Supplementary material for: trans-Bis(dimethyl sulfoxide-κO)bis­(thio­semicarbazide-κ2 N 1,S)cadmium dipicrate dihydrate
Source: Acta Crystallogr Sect E Struct Rep Online. 2010 Dec 24;67(Pt 1):m127. doi: 10.1107/S1600536810053602 (PMC3050361; doi:10.1107/S1600536810053602)
Supplement: Supplementary file 2 [file e-67-0m127-Isup2.hkl]

# 
# h,k,l, Fc-squared, Fo-squared, sigma(Fo-squared) and status flag 
# 
data_I
_shelx_title ' TSCPACDBR   IPDS2  -100DEGC NEW: P-1' 
_shelx_refln_list_code          4 
_shelx_F_calc_maximum      133.20 
_exptl_crystal_F_000       478.00 
_reflns_d_resolution_high  0.8223 
 
loop_ 
 _symmetry_equiv_pos_as_xyz 
 'x, y, z' 
 '-x, -y, -z' 
 
_cell_length_a     5.3496 
_cell_length_b    11.0788 
_cell_length_c    15.0049 
_cell_angle_alpha  98.745 
_cell_angle_beta   98.288 
_cell_angle_gamma  95.032 
 
_shelx_F_squared_multiplier     1.000 
 
loop_ 
 _refln_index_h 
 _refln_index_k 
 _refln_index_l 
 _refln_F_squared_calc 
 _refln_F_squared_meas 
 _refln_F_squared_sigma 
 _refln_observed_status 
   1   0   0     5798.05     5838.96     52.49 o 
   2   0   0      298.66      322.35      5.06 o 
   3   0   0      101.90      102.72      4.10 o 
   4   0   0      439.96      471.58     10.17 o 
   5   0   0      348.66      355.70      7.30 o 
   6   0   0      193.82      175.59      7.52 o 
  -6   1   0      531.75      522.80      7.37 o 
  -5   1   0     1560.50     1622.58     25.91 o 
  -4   1   0      717.25      756.30      8.44 o 
  -3   1   0     1142.19     1178.61     14.61 o 
  -2   1   0      153.45      174.17      4.02 o 
  -1   1   0        1.50        5.23      3.90 o 
   0   1   0     4473.85     4601.42     37.33 o 
   1   1   0     2514.89     2656.07     58.06 o 
   2   1   0     3639.10     3509.92     50.43 o 
   3   1   0      446.27      436.76      5.29 o 
   4   1   0     1031.18     1036.56     26.46 o 
   5   1   0       10.53       13.58      4.26 o 
   6   1   0      104.57      107.30      5.60 o 
  -6   2   0       29.44       26.72      5.60 o 
  -5   2   0      366.32      385.42      8.03 o 
  -4   2   0      573.43      574.04     11.11 o 
  -3   2   0     1903.84     1892.65     37.73 o 
  -2   2   0      888.02      859.98     12.79 o 
  -1   2   0     5699.08     5302.80    214.78 o 
   0   2   0      194.97      173.67      6.10 o 
   1   2   0      315.14      320.26      6.34 o 
   2   2   0     1972.51     2033.74     51.04 o 
   3   2   0      882.27      924.12     32.04 o 
   4   2   0     2468.99     2543.69     33.28 o 
   5   2   0     1016.62      975.80     39.14 o 
   6   2   0      474.69      455.94     22.20 o 
  -6   3   0      283.71      293.08     10.55 o 
  -5   3   0        8.53       17.49      4.64 o 
  -4   3   0       15.71       19.62      4.09 o 
  -3   3   0      235.23      256.23      5.67 o 
  -2   3   0     3918.37     3921.45    123.85 o 
   0   3   0     6645.35     4369.20   1671.86 o 
   1   3   0       19.96       22.72      5.29 o 
   2   3   0        6.76       16.25      3.91 o 
   3   3   0      407.48      423.46      8.51 o 
   4   3   0      679.53      662.48     27.21 o 
   5   3   0      251.78      264.58      6.95 o 
   6   3   0      297.77      307.75      6.35 o 
  -6   4   0      823.70      860.56     48.01 o 
  -5   4   0      674.51      701.63     19.60 o 
  -4   4   0      105.95      109.35      4.82 o 
  -3   4   0       70.62       75.67      3.76 o 
  -2   4   0      692.37      632.65     19.39 o 
  -1   4   0     4718.89     4759.30     30.30 o 
   0   4   0      145.57      129.95      4.38 o 
   1   4   0     2210.57     2155.45     23.41 o 
   2   4   0     1619.15     1699.94     21.78 o 
   3   4   0     1884.87     1916.21     76.14 o 
   4   4   0       83.67       89.97      4.46 o 
   5   4   0      182.51      185.95      5.38 o 
  -6   5   0       92.10       93.19      6.44 o 
  -5   5   0      351.63      346.77      8.37 o 
  -4   5   0      894.09      881.37     39.79 o 
  -3   5   0      580.18      576.79     15.09 o 
  -2   5   0     1432.87     1399.81     47.54 o 
  -1   5   0      831.79      769.69     32.54 o 
   0   5   0      798.02      748.05     19.21 o 
   1   5   0      823.92      820.82      9.13 o 
   2   5   0      614.05      604.83     11.72 o 
   3   5   0     3046.63     3186.51     56.58 o 
   4   5   0     1407.73     1455.67      8.48 o 
   5   5   0      540.31      534.24      6.54 o 
  -6   6   0        1.16        3.64      6.01 o 
  -5   6   0       12.64       17.98      5.60 o 
  -4   6   0      158.17      148.86      5.31 o 
  -3   6   0     1527.64     1549.00     32.27 o 
  -2   6   0    17743.35    15910.34     58.74 o 
  -1   6   0     3584.32     3375.39     72.10 o 
   0   6   0      174.99      190.56      5.72 o 
   1   6   0       76.62       67.39      5.15 o 
   2   6   0      268.00      267.26      7.92 o 
   3   6   0     1125.67     1161.16     20.78 o 
   4   6   0      244.57      243.02      9.21 o 
   5   6   0      267.35      251.18      5.44 o 
  -5   7   0       42.89       40.53      5.75 o 
  -4   7   0        1.94        3.45      4.83 o 
  -3   7   0      163.50      170.63      5.39 o 
  -2   7   0     1069.65     1049.29     12.89 o 
  -1   7   0      415.54      408.71      5.62 o 
   0   7   0     1665.05     1593.41     40.46 o 
   1   7   0     1277.19     1333.91     25.85 o 
   2   7   0     1028.23     1098.28     19.88 o 
   3   7   0       20.54       29.77      4.43 o 
   4   7   0      313.62      316.99      4.69 o 
   5   7   0       23.79       26.27      4.36 o 
  -5   8   0      161.10      148.84      8.63 o 
  -4   8   0      296.72      282.12      8.21 o 
  -3   8   0     1049.65     1006.07     21.23 o 
  -2   8   0      385.12      370.62     16.25 o 
  -1   8   0       16.88       18.85      3.21 o 
   0   8   0      224.18      226.68      7.17 o 
   1   8   0      953.06      999.31     33.91 o 
   2   8   0     2027.39     2122.40     13.69 o 
   3   8   0      778.20      814.80     17.24 o 
   4   8   0      569.31      556.22      5.64 o 
  -5   9   0       71.70       60.41      8.68 o 
  -4   9   0      570.06      547.08     22.66 o 
  -3   9   0     4124.68     3452.20     63.26 o 
  -2   9   0     1609.51     1394.72     84.84 o 
  -1   9   0      259.57      245.87      4.28 o 
   0   9   0       81.50       88.03      4.15 o 
   1   9   0       44.18       48.17      3.95 o 
   2   9   0     1268.34     1288.50     45.79 o 
   3   9   0      318.77      319.98      5.69 o 
   4   9   0       92.74       92.85      6.51 o 
  -4  10   0       18.50       21.21      6.55 o 
  -3  10   0      446.80      418.49      7.48 o 
  -2  10   0      367.38      369.68      9.44 o 
  -1  10   0      514.95      507.94     15.53 o 
   0  10   0      690.61      750.83     15.25 o 
   1  10   0      477.27      495.56     14.29 o 
   2  10   0        1.59       10.42      4.80 o 
   3  10   0      222.70      217.25      6.71 o 
  -4  11   0      241.27      235.04      8.05 o 
  -3  11   0       44.28       50.09      5.23 o 
  -2  11   0       32.78       34.49      3.76 o 
  -1  11   0      106.45      107.96      4.69 o 
   0  11   0      258.11      275.81      8.04 o 
   1  11   0     1014.00     1114.87     25.29 o 
   2  11   0      617.15      661.21     14.13 o 
   3  11   0      359.66      369.28      8.02 o 
  -3  12   0      389.49      337.22      7.93 o 
  -2  12   0       42.03       42.51      5.25 o 
  -1  12   0       14.36       16.29      4.00 o 
   0  12   0       34.86       35.77      4.63 o 
   1  12   0      434.95      440.46     24.88 o 
   2  12   0      227.30      220.60      5.19 o 
  -2  13   0      162.10      151.32      6.13 o 
  -1  13   0      146.43      152.96      7.60 o 
   0  13   0      222.39      246.71      7.34 o 
   0 -13   1      387.22      416.85     15.77 o 
   1 -13   1      178.10      173.47      5.50 o 
   2 -13   1      130.36      120.84      9.85 o 
  -2 -12   1      299.64      304.60      9.90 o 
  -1 -12   1       21.86       25.95      5.32 o 
   0 -12   1      321.65      331.91      5.81 o 
   1 -12   1       52.93       52.59      4.53 o 
   2 -12   1        0.82        5.26      4.95 o 
   3 -12   1       61.78       66.22      7.45 o 
  -3 -11   1      106.91      100.93      5.14 o 
  -2 -11   1      886.47      941.52     13.43 o 
  -1 -11   1      957.70     1080.87     31.99 o 
   0 -11   1      788.57      862.36     40.35 o 
   1 -11   1       48.02       49.43      4.18 o 
   2 -11   1        2.36        1.43      4.58 o 
   3 -11   1      124.21      117.49      6.50 o 
   4 -11   1      347.80      303.72      8.32 o 
  -3 -10   1      108.13      108.56      5.39 o 
  -2 -10   1      367.07      385.98      5.57 o 
  -1 -10   1      521.64      563.27      5.37 o 
   0 -10   1      846.25      920.49     17.39 o 
   1 -10   1      301.43      300.65     11.07 o 
   2 -10   1      415.98      388.16     12.36 o 
   3 -10   1      234.33      212.33      5.72 o 
   4 -10   1      166.34      140.49      7.13 o 
  -4  -9   1      229.62      238.01      5.89 o 
  -3  -9   1      607.30      628.08      6.10 o 
  -2  -9   1      278.90      296.52      4.45 o 
  -1  -9   1      518.46      531.48      6.39 o 
   0  -9   1        9.01       10.66      3.28 o 
   1  -9   1      157.92      150.38      9.92 o 
   2  -9   1      362.22      343.96      7.97 o 
   3  -9   1       80.10       87.39      5.14 o 
   4  -9   1      482.06      492.00     14.50 o 
   5  -9   1       67.21       67.83      7.35 o 
  -4  -8   1      184.73      172.09      7.23 o 
  -3  -8   1     1381.41     1433.93     30.81 o 
  -2  -8   1     1923.76     2035.79      9.90 o 
  -1  -8   1     2029.02     2181.96     21.05 o 
   0  -8   1       26.69       30.59      4.02 o 
   1  -8   1       99.40       98.06      3.23 o 
   2  -8   1      578.86      579.18      7.11 o 
   3  -8   1     1240.30     1147.44     50.86 o 
   4  -8   1      269.82      262.15      7.03 o 
   5  -8   1      107.21      101.23      9.14 o 
  -5  -7   1       10.25       12.71      4.19 o 
  -4  -7   1      109.81      112.35      7.15 o 
  -3  -7   1      588.97      610.12      5.98 o 
  -2  -7   1      675.98      703.93     20.93 o 
  -1  -7   1     2067.54     2106.30     76.28 o 
   0  -7   1      532.84      539.59     20.55 o 
   1  -7   1     1116.84     1037.92     38.09 o 
   2  -7   1      788.82      730.30     34.74 o 
   3  -7   1      652.71      638.82      7.91 o 
   4  -7   1       40.47       43.59      5.32 o 
   5  -7   1       61.87       60.31      5.79 o 
  -5  -6   1      383.22      386.56      8.83 o 
  -4  -6   1      647.19      676.03     17.04 o 
  -3  -6   1      387.93      409.62      7.67 o 
  -2  -6   1     1350.15     1350.46     24.88 o 
  -1  -6   1      139.67      141.37      4.35 o 
   0  -6   1      420.74      425.93      5.46 o 
   1  -6   1      582.09      544.22     18.10 o 
   2  -6   1        5.17       11.75      4.79 o 
   3  -6   1     2153.88     2138.72     47.73 o 
   4  -6   1      200.24      212.25      6.41 o 
   5  -6   1        1.60        1.48      5.22 o 
  -5  -5   1      131.91      120.16      4.72 o 
  -4  -5   1     2457.53     2482.11     27.96 o 
  -3  -5   1     2735.93     2733.50     37.57 o 
  -2  -5   1     1285.24     1290.14     30.57 o 
  -1  -5   1        6.55        4.88      3.38 o 
   0  -5   1       24.83       27.51      5.26 o 
   1  -5   1     2095.03     2140.90     64.83 o 
   2  -5   1     1264.19     1133.45     45.88 o 
   3  -5   1      673.44      636.74     15.35 o 
   4  -5   1      581.32      573.19     28.21 o 
   5  -5   1      155.50      144.75      6.58 o 
   6  -5   1        0.32        5.47      6.37 o 
  -5  -4   1       54.26       57.07      4.30 o 
  -4  -4   1      642.78      632.13     12.15 o 
  -3  -4   1     1100.12     1144.74     27.04 o 
  -2  -4   1     3840.01     3725.01     80.10 o 
  -1  -4   1      500.55      483.32     11.62 o 
   0  -4   1     2178.26     2204.85     25.05 o 
   1  -4   1     4319.31     3959.61    107.98 o 
   2  -4   1     2781.26     2749.19     48.00 o 
   3  -4   1        0.93        3.24      3.77 o 
   4  -4   1       64.14       66.17      4.33 o 
   5  -4   1      350.44      359.39     14.43 o 
   6  -4   1        4.99       -0.26      5.92 o 
  -6  -3   1      369.44      351.97      9.62 o 
  -5  -3   1      437.17      454.63      9.06 o 
  -4  -3   1      467.77      522.81      7.13 o 
  -3  -3   1     2613.38     2671.50    109.37 o 
  -2  -3   1      201.18      175.80      4.79 o 
  -1  -3   1       54.34       53.01      3.65 o 
   0  -3   1     2078.25     2086.66     22.06 o 
   1  -3   1     1212.36     1321.25     18.41 o 
   2  -3   1     5517.66     5550.11    173.12 o 
   3  -3   1      416.84      426.98      5.70 o 
   4  -3   1        2.76        2.73      4.02 o 
   5  -3   1      147.52      149.67      4.70 o 
   6  -3   1       58.97       57.01      5.21 o 
  -6  -2   1      104.76       93.49      6.63 o 
  -5  -2   1     1926.53     1825.18     52.22 o 
  -4  -2   1     1944.53     2030.16     22.53 o 
  -3  -2   1     1054.26     1076.37     24.05 o 
  -2  -2   1      159.78      176.87      4.52 o 
  -1  -2   1        0.90        3.99      4.39 o 
   0  -2   1     3939.56     3871.86     49.53 o 
   1  -2   1     3722.12     3517.28     75.15 o 
   2  -2   1     2047.83     2046.03     16.88 o 
   3  -2   1      962.02      993.45     13.72 o 
   4  -2   1      299.89      298.65      5.11 o 
   5  -2   1        0.51       -0.31      4.54 o 
   6  -2   1      477.74      487.63     12.39 o 
  -6  -1   1       36.34       33.21      5.30 o 
  -5  -1   1      895.29      884.31     17.08 o 
  -4  -1   1      948.31      948.97     24.28 o 
  -3  -1   1     1791.95     1744.08     57.57 o 
  -2  -1   1     1406.37     1383.69     22.86 o 
  -1  -1   1    12816.04    13345.10    132.43 o 
   0  -1   1     3348.55     3282.64     71.51 o 
   1  -1   1     2298.69     2275.39    158.06 o 
   2  -1   1      431.52      455.41      5.82 o 
   3  -1   1      515.77      505.82      5.74 o 
   4  -1   1      333.08      335.47      5.24 o 
   5  -1   1       75.29       85.31      4.80 o 
   6  -1   1      135.92      146.14      5.15 o 
  -6   0   1      207.39      201.38      5.85 o 
  -5   0   1      280.19      314.07      6.67 o 
  -4   0   1     3031.03     3147.59     67.50 o 
  -3   0   1      112.61      100.07      3.68 o 
  -2   0   1      922.44      988.84      8.53 o 
  -1   0   1     1855.65     1872.40     51.40 o 
   0   0   1      153.30      146.25      8.14 o 
   1   0   1     5678.88     5399.08     33.73 o 
   2   0   1       89.80      120.30      4.27 o 
   3   0   1      132.20      132.50      4.15 o 
   4   0   1      125.68      115.59      3.97 o 
   5   0   1       23.13       28.44      3.60 o 
   6   0   1      657.68      678.92     20.72 o 
  -6   1   1      971.78      918.10     42.14 o 
  -5   1   1     1392.73     1440.16     11.95 o 
  -4   1   1      689.56      740.44      7.03 o 
  -3   1   1       40.17       45.48      3.36 o 
  -2   1   1      626.57      695.17     13.44 o 
  -1   1   1     4301.96     4589.98    103.73 o 
   0   1   1     1984.06     2057.14     58.49 o 
   1   1   1     5367.58     5373.33    202.80 o 
   2   1   1     2419.11     2289.98    135.84 o 
   3   1   1      298.79      293.71      8.91 o 
   4   1   1        5.79        3.28      4.01 o 
   5   1   1     1346.39     1343.18     16.70 o 
   6   1   1      123.66      123.48      5.78 o 
  -6   2   1      385.19      393.16      6.74 o 
  -5   2   1      623.61      642.34     18.84 o 
  -4   2   1     1376.51     1465.31     33.99 o 
  -3   2   1     1221.98     1243.52     32.11 o 
  -2   2   1     5872.63     6100.94     65.36 o 
  -1   2   1     2933.59     3051.80     32.68 o 
   0   2   1     3013.11     3102.68    126.83 o 
   1   2   1      959.29     1037.45     63.48 o 
   2   2   1      604.45      553.79     30.03 o 
   3   2   1      190.27      192.78      7.84 o 
   4   2   1      198.78      213.92      4.14 o 
   5   2   1      306.08      308.06      7.15 o 
   6   2   1       74.15       75.94      5.08 o 
  -6   3   1      257.91      274.27     11.08 o 
  -5   3   1      875.09      958.80     41.00 o 
  -4   3   1        0.45       -0.51      4.55 o 
  -3   3   1        0.75        2.47      3.19 o 
  -2   3   1     1372.39     1400.69     40.07 o 
  -1   3   1       59.24       91.52      3.87 o 
   0   3   1     4523.08     4094.08   2400.48 o 
   1   3   1        1.25        1.41      4.08 o 
   2   3   1      493.15      474.59     16.22 o 
   3   3   1      378.83      374.44      5.91 o 
   4   3   1       21.51       30.33      3.81 o 
   5   3   1     1326.22     1275.09     33.45 o 
  -6   4   1      780.84      780.57     45.56 o 
  -5   4   1      784.82      811.36     29.59 o 
  -4   4   1       16.88       19.53      3.77 o 
  -3   4   1       81.47       95.77      4.04 o 
  -2   4   1     4707.65     4946.68    173.64 o 
  -1   4   1     2506.83     2543.89     89.92 o 
   0   4   1     1205.27     1114.79     15.40 o 
   1   4   1     2360.65     2363.97     64.93 o 
   2   4   1     1103.03     1032.56      9.66 o 
   3   4   1        6.78        9.19      3.35 o 
   4   4   1     1461.18     1409.06     31.09 o 
   5   4   1      111.35      111.03      4.18 o 
  -6   5   1      298.49      298.59     11.36 o 
  -5   5   1      624.91      626.84     29.99 o 
  -4   5   1      680.27      703.76     20.76 o 
  -3   5   1     1848.63     1874.26     67.93 o 
  -2   5   1      771.10      784.62     23.66 o 
  -1   5   1     1509.50     1543.57     27.61 o 
   0   5   1      987.19      983.45     34.43 o 
   1   5   1      502.17      465.84     25.98 o 
   2   5   1       31.73       27.17      4.12 o 
   3   5   1      246.60      252.39      4.33 o 
   4   5   1      562.44      580.61     16.17 o 
   5   5   1       69.16       71.02      4.69 o 
  -6   6   1      279.20      260.56      7.68 o 
  -5   6   1        8.48        8.57      5.63 o 
  -4   6   1       13.56       11.46      4.11 o 
  -3   6   1      270.28      267.35      9.12 o 
  -2   6   1       91.24       76.96      4.22 o 
  -1   6   1     3672.52     3768.22     17.14 o 
   0   6   1       34.43       47.84     12.12 o 
   1   6   1       88.51       89.36      4.35 o 
   2   6   1      139.87      142.25      7.68 o 
   3   6   1      119.13      109.33      4.09 o 
   4   6   1     1304.02     1309.06     22.85 o 
   5   6   1      530.71      521.10      6.33 o 
  -5   7   1        2.52        3.53      5.77 o 
  -4   7   1      112.31      120.11      5.03 o 
  -3   7   1     1843.59     1859.88     70.93 o 
  -2   7   1      618.87      638.04      9.54 o 
  -1   7   1      386.81      399.17      8.18 o 
   0   7   1     2737.53     2684.36     40.76 o 
   1   7   1      875.59      859.86     34.15 o 
   2   7   1      108.16       98.61      4.52 o 
   3   7   1     1152.00     1171.47     30.42 o 
   4   7   1      214.61      217.45      8.54 o 
  -5   8   1      144.57      132.96      6.34 o 
  -4   8   1      429.78      423.99     14.52 o 
  -3   8   1      712.56      649.41     29.74 o 
  -2   8   1      656.12      646.99     14.06 o 
  -1   8   1       58.80       52.11      3.80 o 
   0   8   1      309.85      326.97      6.22 o 
   1   8   1      233.01      220.45      9.66 o 
   2   8   1      180.61      202.59      4.86 o 
   3   8   1      266.15      284.38      4.96 o 
   4   8   1      148.11      137.61      4.40 o 
  -5   9   1       18.61       22.39      7.08 o 
  -4   9   1      106.44       96.22      6.73 o 
  -3   9   1       86.66      105.12      5.36 o 
  -2   9   1     1495.48     1487.34     33.03 o 
  -1   9   1      211.29      213.35      4.57 o 
   0   9   1        5.48        6.49      3.39 o 
   1   9   1       46.34       43.68      5.49 o 
   2   9   1      283.01      291.55      8.20 o 
   3   9   1      990.84     1016.14     34.70 o 
   4   9   1      298.24      302.57      6.26 o 
  -4  10   1      499.28      427.32     21.00 o 
  -3  10   1      400.93      405.32     14.48 o 
  -2  10   1      231.52      216.17     11.60 o 
  -1  10   1      878.24      938.69      7.79 o 
   0  10   1      428.71      448.21      6.01 o 
   1  10   1       14.31       14.70      5.75 o 
   2  10   1      460.87      457.20      8.53 o 
   3  10   1      199.34      199.47      4.37 o 
  -4  11   1      197.22      167.16      7.79 o 
  -3  11   1      104.98       92.87      5.75 o 
  -2  11   1       85.27       77.35      4.13 o 
  -1  11   1      244.01      249.75      7.33 o 
   0  11   1       54.52       52.62      5.77 o 
   1  11   1       79.83       78.79      4.68 o 
   2  11   1      224.15      246.88      7.01 o 
  -3  12   1      325.89      301.57     14.79 o 
  -2  12   1       41.70       53.54      5.08 o 
  -1  12   1        4.43        8.84      4.08 o 
   0  12   1        0.62       -3.42      4.00 o 
   1  12   1       84.25       96.96      4.97 o 
  -1  13   1       77.15       71.65      7.35 o 
   0  13   1       11.97       14.13      4.09 o 
  -1 -13   2      157.37      171.60      6.11 o 
   0 -13   2      325.81      330.67     14.24 o 
   1 -13   2      174.76      163.33      5.20 o 
   2 -13   2       50.18       68.04      6.76 o 
  -2 -12   2      138.01      136.75      6.95 o 
  -1 -12   2      219.25      226.32      7.40 o 
   0 -12   2      137.73      144.21      4.81 o 
   1 -12   2      345.13      366.09      8.21 o 
   2 -12   2       35.43       35.38      5.02 o 
   3 -12   2      168.15      159.36     13.14 o 
  -3 -11   2        2.06        2.66      4.25 o 
  -2 -11   2      109.30      107.90      8.92 o 
  -1 -11   2      830.82      876.66     37.53 o 
   0 -11   2      470.48      501.77     17.33 o 
   1 -11   2        7.53        5.76      3.86 o 
   2 -11   2       15.42       24.86      5.62 o 
   3 -11   2        0.68       -0.69      6.00 o 
   4 -11   2       38.48       35.80      5.94 o 
  -3 -10   2       35.26       37.23      4.45 o 
  -2 -10   2      175.20      195.97      6.73 o 
  -1 -10   2      649.35      681.61     24.80 o 
   0 -10   2      724.03      746.57     18.53 o 
   1 -10   2      156.44      164.08      4.67 o 
   2 -10   2       93.06       90.15      4.71 o 
   3 -10   2       74.38       86.56      6.25 o 
   4 -10   2        0.32       -0.67      6.68 o 
  -4  -9   2        5.11        5.58      4.60 o 
  -3  -9   2      413.04      399.10      8.48 o 
  -2  -9   2      790.36      824.06     17.09 o 
  -1  -9   2       65.97       70.01      3.56 o 
   0  -9   2      486.05      501.18     22.42 o 
   1  -9   2      287.77      295.93     11.96 o 
   2  -9   2      723.91      676.35     21.34 o 
   3  -9   2      355.66      334.63      7.99 o 
   4  -9   2       71.71       82.32      6.74 o 
   5  -9   2      218.40      199.12      8.05 o 
  -4  -8   2        0.39       -1.89      4.70 o 
  -3  -8   2       43.95       55.94      4.63 o 
  -2  -8   2     1559.08     1653.28     18.36 o 
  -1  -8   2     1683.05     1592.97     18.05 o 
   0  -8   2       44.23       57.76      4.05 o 
   1  -8   2      237.62      253.88      4.71 o 
   2  -8   2       16.84       17.39      4.03 o 
   3  -8   2      292.90      258.96      5.03 o 
   4  -8   2      693.44      700.05      8.95 o 
   5  -8   2      337.99      328.19     11.78 o 
  -5  -7   2       15.41       18.61      4.08 o 
  -4  -7   2       73.78       80.08      4.66 o 
  -3  -7   2      228.07      244.40      4.31 o 
  -2  -7   2     1438.77     1510.28     23.29 o 
  -1  -7   2     2042.76     2038.87     56.79 o 
   0  -7   2       69.74       58.01      3.54 o 
   1  -7   2      146.40      134.89      4.04 o 
   2  -7   2      455.94      433.14      5.46 o 
   3  -7   2        1.02        7.04      5.16 o 
   4  -7   2      311.79      294.64      6.18 o 
   5  -7   2      303.39      300.05      7.03 o 
  -5  -6   2       15.07       17.15      4.32 o 
  -4  -6   2      582.66      564.56      5.08 o 
  -3  -6   2      838.23      814.05     14.43 o 
  -2  -6   2       14.59       18.19      2.95 o 
  -1  -6   2     1444.78     1471.88     31.06 o 
   0  -6   2      976.51     1075.21      7.45 o 
   1  -6   2     1046.18     1044.93     18.97 o 
   2  -6   2      272.53      257.50     15.63 o 
   3  -6   2      301.66      292.87      6.26 o 
   4  -6   2      888.69      831.12     31.56 o 
   5  -6   2       20.25       23.46      4.99 o 
  -5  -5   2        0.87        1.88      5.62 o 
  -4  -5   2      130.46      126.91      3.78 o 
  -3  -5   2     2017.86     2023.90     27.62 o 
  -2  -5   2     2179.83     1963.46     31.41 o 
  -1  -5   2      551.51      665.91     18.84 o 
   0  -5   2      193.38      184.26      5.86 o 
   1  -5   2      148.68      138.19      4.16 o 
   2  -5   2      335.34      276.60      9.92 o 
   3  -5   2     1639.55     1576.44     69.08 o 
   4  -5   2     1432.66     1387.06     55.52 o 
   5  -5   2      222.19      226.79      8.59 o 
   6  -5   2       36.52       30.43      5.79 o 
  -5  -4   2       62.56       69.51      4.16 o 
  -4  -4   2      165.61      162.62      8.70 o 
  -3  -4   2     2310.37     2281.13     69.58 o 
  -2  -4   2     4363.77     4360.27     99.16 o 
  -1  -4   2       65.59       87.93      3.42 o 
   0  -4   2       71.16       78.71      3.81 o 
   1  -4   2     3300.67     3181.23     16.71 o 
   2  -4   2        1.65        3.88      3.32 o 
   3  -4   2       74.58       74.94      4.16 o 
   4  -4   2      492.79      496.79     11.52 o 
   5  -4   2      458.85      467.27     25.29 o 
   6  -4   2      494.50      485.49     22.97 o 
  -6  -3   2       23.63       25.19      5.41 o 
  -5  -3   2      288.95      299.65      5.39 o 
  -4  -3   2      750.80      755.98     22.36 o 
  -3  -3   2      115.62      104.26      4.96 o 
  -2  -3   2     1429.71     1495.48     21.32 o 
  -1  -3   2      657.41      663.40      7.51 o 
   0  -3   2     4153.95     3978.15     88.73 o 
   1  -3   2       16.07       19.86      3.93 o 
   2  -3   2      201.31      195.55      4.86 o 
   3  -3   2     3576.80     3640.39     45.08 o 
   4  -3   2       48.88       54.62      3.83 o 
   5  -3   2       93.20      102.24      5.01 o 
   6  -3   2       13.73       18.49      5.71 o 
  -6  -2   2       27.37       23.92      6.19 o 
  -5  -2   2      153.19      143.17      5.75 o 
  -4  -2   2     1162.52     1201.28      8.03 o 
  -3  -2   2     2447.79     2235.97     60.38 o 
  -2  -2   2        8.87       28.33      2.99 o 
  -1  -2   2     1316.06     1163.09     90.32 o 
   0  -2   2      458.01      464.57     10.97 o 
   1  -2   2     2129.87     1998.53   1091.18 o 
   2  -2   2     5143.49     5086.49     77.32 o 
   3  -2   2     2144.22     2086.29     25.26 o 
   4  -2   2      328.60      322.38      5.26 o 
   5  -2   2       47.64       51.02      4.75 o 
   6  -2   2       73.63       71.67      5.66 o 
  -6  -1   2       24.94       25.38      4.48 o 
  -5  -1   2      268.35      267.75      4.79 o 
  -4  -1   2     1729.17     1726.58     21.97 o 
  -3  -1   2     2208.73     2199.46      9.50 o 
  -2  -1   2        9.80       19.40      2.61 o 
  -1  -1   2      296.37      317.41      5.94 o 
   0  -1   2     2052.45     2012.78     21.47 o 
   1  -1   2     1417.09     1012.82    683.05 o 
   2  -1   2      110.57      107.09      5.35 o 
   3  -1   2     1338.79     1319.80     45.77 o 
   4  -1   2      601.41      633.45      6.05 o 
   5  -1   2      991.64     1025.30     30.98 o 
   6  -1   2      359.08      358.26     14.39 o 
  -6   0   2       89.69       84.58      5.56 o 
  -5   0   2      342.78      369.14      5.80 o 
  -4   0   2      521.88      556.37     17.75 o 
  -3   0   2     1050.66     1102.83      7.71 o 
  -2   0   2       77.27      106.06      7.75 o 
  -1   0   2     5711.88     5790.42     78.42 o 
   0   0   2     3321.95     3422.71     72.43 o 
   1   0   2      148.04       98.91     43.70 o 
   2   0   2     5750.97     4805.60    242.81 o 
   3   0   2      422.21      419.38     28.43 o 
   4   0   2       46.23       47.11      4.12 o 
   5   0   2        0.89        4.40      3.95 o 
   6   0   2      642.11      602.78      7.49 o 
  -6   1   2      141.48      144.27      6.21 o 
  -5   1   2     1006.13     1051.64      8.94 o 
  -4   1   2     1203.83     1253.19     20.54 o 
  -3   1   2       46.18       34.85      3.49 o 
  -2   1   2      123.34      113.67      4.16 o 
  -1   1   2     1811.08     2060.08     15.97 o 
   0   1   2     1866.83     1983.06     35.75 o 
   1   1   2    11152.89    11389.47     58.70 o 
   2   1   2     2433.72     2173.43    196.13 o 
   3   1   2      118.29      104.71      8.49 o 
   4   1   2       46.01       46.33      3.71 o 
   5   1   2      118.59      124.61      5.58 o 
   6   1   2      258.69      256.26      9.22 o 
  -6   2   2       61.55       66.22      6.19 o 
  -5   2   2      723.66      772.84      8.35 o 
  -4   2   2     1565.33     1672.62     40.17 o 
  -3   2   2      225.24      216.18      4.71 o 
  -2   2   2       17.75       17.56      4.01 o 
  -1   2   2      457.49      481.59      6.71 o 
   0   2   2      456.25      438.34      7.73 o 
   1   2   2      379.70      346.65      5.81 o 
   2   2   2      739.01      726.96     28.63 o 
   3   2   2      595.63      562.82     19.85 o 
   4   2   2     2534.33     2533.00     64.68 o 
   5   2   2      505.34      508.80     15.38 o 
   6   2   2      389.35      354.73      6.90 o 
  -6   3   2      267.50      268.70     12.98 o 
  -5   3   2      158.74      168.97      6.54 o 
  -4   3   2      341.48      376.40     16.64 o 
  -3   3   2       94.41      107.86      4.02 o 
  -2   3   2     3973.37     4037.84    135.82 o 
  -1   3   2     1767.43     1797.03     22.33 o 
   0   3   2      327.74      344.21      5.84 o 
   1   3   2     7829.56     7877.24    417.56 o 
   2   3   2     1204.64     1284.81     17.92 o 
   3   3   2      179.06      173.40      3.98 o 
   4   3   2       78.37       70.38      3.28 o 
   5   3   2     1131.66     1166.80     36.83 o 
  -6   4   2      686.62      720.64     51.23 o 
  -5   4   2      672.89      672.57     37.34 o 
  -4   4   2        8.30        6.78      3.47 o 
  -3   4   2       89.46       89.12      4.02 o 
  -2   4   2      178.24      187.81      7.20 o 
  -1   4   2     1729.66     1796.06     27.46 o 
   0   4   2     6145.58     5942.28    208.89 o 
   1   4   2     1157.16     1073.02     21.56 o 
   2   4   2      142.20      146.31      4.54 o 
   3   4   2        5.66        5.24      4.17 o 
   4   4   2      283.42      292.20      7.88 o 
   5   4   2      237.72      237.76      9.34 o 
  -6   5   2      286.85      298.41     17.55 o 
  -5   5   2      638.04      629.80     29.26 o 
  -4   5   2      260.48      271.57     12.28 o 
  -3   5   2        1.88        3.35      3.56 o 
  -2   5   2       71.03       77.61      3.83 o 
  -1   5   2       12.54       23.40      3.59 o 
   0   5   2      595.45      573.48     18.59 o 
   1   5   2      401.06      413.01     10.60 o 
   2   5   2      447.81      412.15     23.70 o 
   3   5   2     3570.26     3545.85     91.59 o 
   4   5   2      751.25      746.84     24.35 o 
   5   5   2      388.22      376.90     11.93 o 
  -6   6   2       52.16       54.96      7.53 o 
  -5   6   2      322.91      314.07     11.16 o 
  -4   6   2      138.20      149.86      8.44 o 
  -3   6   2      597.23      607.20     19.43 o 
  -2   6   2     1157.66     1173.92     16.21 o 
  -1   6   2      555.41      538.05      5.87 o 
   0   6   2     2869.13     2801.39     38.62 o 
   1   6   2      279.29      291.84      5.97 o 
   2   6   2       88.10       97.72      5.18 o 
   3   6   2       55.47       57.48      5.48 o 
   4   6   2      894.04      914.61     21.00 o 
   5   6   2     1254.15     1204.39     26.17 o 
  -5   7   2        0.41        3.27      6.26 o 
  -4   7   2        3.91        5.33      4.29 o 
  -3   7   2        2.06        4.24      3.88 o 
  -2   7   2       82.03       75.50      4.52 o 
  -1   7   2     1907.88     1865.79     32.38 o 
   0   7   2     1954.59     1972.43     47.25 o 
   1   7   2      125.19      122.43      6.32 o 
   2   7   2      164.93      146.34      4.70 o 
   3   7   2      153.56      157.11      4.76 o 
   4   7   2      355.88      348.88      5.41 o 
  -5   8   2       69.64       73.58      6.50 o 
  -4   8   2        3.43        5.73      4.77 o 
  -3   8   2      102.35      101.02      5.16 o 
  -2   8   2       30.43       26.70      3.68 o 
  -1   8   2      123.02      128.48      4.70 o 
   0   8   2      219.76      219.90      6.85 o 
   1   8   2      725.29      727.32     27.99 o 
   2   8   2     2572.62     2506.63     58.87 o 
   3   8   2      446.86      440.39      5.36 o 
   4   8   2      345.24      327.38     10.01 o 
  -5   9   2      110.78       97.91      6.78 o 
  -4   9   2      175.47      175.29      8.54 o 
  -3   9   2      447.64      439.27     10.38 o 
  -2   9   2      613.71      584.96     17.96 o 
  -1   9   2     1128.11     1098.35     12.37 o 
   0   9   2        0.55        7.65      3.71 o 
   1   9   2       90.12       94.26      4.80 o 
   2   9   2        2.32        6.31      4.61 o 
   3   9   2      571.99      571.72     19.05 o 
  -4  10   2       11.14       12.31      6.29 o 
  -3  10   2       60.57       61.78      5.34 o 
  -2  10   2      728.37      692.85     21.09 o 
  -1  10   2      812.52      787.07     23.70 o 
   0  10   2      108.45      118.09      4.10 o 
   1  10   2      105.31      120.10      6.39 o 
   2  10   2       60.39       52.41      4.38 o 
   3  10   2      273.31      262.94     11.74 o 
  -4  11   2       13.19       10.50      7.20 o 
  -3  11   2        9.80       10.37      5.53 o 
  -2  11   2      164.45      172.04      7.03 o 
  -1  11   2      244.36      252.98      6.44 o 
   0  11   2      255.61      276.06      5.90 o 
   1  11   2     1050.91     1083.24     10.99 o 
   2  11   2      377.90      390.73      9.57 o 
  -3  12   2      210.35      207.68      9.25 o 
  -2  12   2      211.61      194.96      6.10 o 
  -1  12   2        0.28        8.04      4.72 o 
   0  12   2       25.12       22.67      5.44 o 
   1  12   2        9.02       12.33      3.87 o 
  -1  13   2       33.11       54.45     10.16 o 
  -1 -13   3        2.52       16.20      4.79 o 
   0 -13   3      309.90      325.34     10.93 o 
   1 -13   3      345.90      386.34      9.32 o 
   2 -13   3      516.52      475.17      8.32 o 
  -2 -12   3        0.25        7.30      5.47 o 
  -1 -12   3        0.65        3.04      4.34 o 
   0 -12   3      204.15      213.95      6.86 o 
   1 -12   3       32.50       38.79      4.28 o 
   2 -12   3       68.02       67.05      5.29 o 
   3 -12   3      135.27      120.71      9.88 o 
  -3 -11   3      107.49      113.23      5.81 o 
  -2 -11   3       67.96       74.84      4.17 o 
  -1 -11   3      311.78      310.62     14.06 o 
   0 -11   3      697.11      697.46     27.20 o 
   1 -11   3      459.53      436.84     16.78 o 
   2 -11   3       22.11       25.48      4.71 o 
   3 -11   3        0.25        4.22      5.01 o 
   4 -11   3      103.18       95.21      6.84 o 
  -3 -10   3       66.83       64.59      5.25 o 
  -2 -10   3        2.91        5.13      4.68 o 
  -1 -10   3      556.49      592.07     29.14 o 
   0 -10   3      925.64      985.79     28.41 o 
   1 -10   3     2119.70     2092.99     42.92 o 
   2 -10   3      193.55      195.81      5.34 o 
   3 -10   3      106.57      103.51      6.72 o 
   4 -10   3       23.21       30.82      6.68 o 
  -4  -9   3      311.69      321.52      5.56 o 
  -3  -9   3        7.14       15.39      4.03 o 
  -2  -9   3       11.23       22.20      3.70 o 
  -1  -9   3      136.14      142.03      4.56 o 
   0  -9   3        1.94        3.16      4.02 o 
   1  -9   3      526.18      511.02     12.99 o 
   2  -9   3      472.23      445.73      6.70 o 
   3  -9   3      677.22      669.53     16.31 o 
   4  -9   3      223.28      238.50      7.31 o 
   5  -9   3      158.04      140.98      5.97 o 
  -4  -8   3      135.00      131.17      5.08 o 
  -3  -8   3       40.07       53.83      4.11 o 
  -2  -8   3      816.90      855.45     10.81 o 
  -1  -8   3     1912.84     1946.64     34.80 o 
   0  -8   3     1301.30     1288.94     48.25 o 
   1  -8   3       22.05       23.67      3.46 o 
   2  -8   3        2.09       11.11      5.19 o 
   3  -8   3      387.13      373.44      6.07 o 
   4  -8   3      764.62      746.28     48.21 o 
   5  -8   3      909.88      897.46     15.59 o 
  -5  -7   3       42.50       48.82      4.24 o 
  -4  -7   3       56.44       55.19      4.79 o 
  -3  -7   3       24.66       26.42      3.49 o 
  -2  -7   3     1307.03     1287.03     33.03 o 
  -1  -7   3     1636.14     1630.13     36.62 o 
   0  -7   3     4755.28     4813.92     86.08 o 
   1  -7   3      376.42      351.67     10.80 o 
   2  -7   3      329.32      337.99      9.73 o 
   3  -7   3       81.73       83.72      4.58 o 
   4  -7   3      373.63      360.19      7.25 o 
   5  -7   3      368.05      353.89      7.15 o 
  -5  -6   3      324.22      323.14      8.60 o 
  -4  -6   3       41.63       43.70      3.81 o 
  -3  -6   3        1.82        2.20      3.11 o 
  -2  -6   3        5.84       15.63      2.70 o 
  -1  -6   3       31.32       22.75      2.96 o 
   0  -6   3     3549.33     3693.23     14.48 o 
   1  -6   3      215.53      208.46      4.35 o 
   2  -6   3     1742.05     1667.05     10.96 o 
   3  -6   3     1390.79     1306.96     71.05 o 
   4  -6   3      523.61      542.66      7.90 o 
   5  -6   3       88.11       85.93      5.24 o 
  -5  -5   3      109.23       94.08      4.39 o 
  -4  -5   3      108.23      112.23      4.18 o 
  -3  -5   3     1527.03     1478.80     40.30 o 
  -2  -5   3     2662.92     2777.69     30.00 o 
  -1  -5   3     2216.60     2337.95     80.28 o 
   0  -5   3      282.79      260.26      6.12 o 
   1  -5   3      109.23      111.21      4.57 o 
   2  -5   3      227.92      190.75     14.90 o 
   3  -5   3     1648.87     1644.18     15.84 o 
   4  -5   3     3443.08     3332.61    101.82 o 
   5  -5   3      474.04      460.65     11.20 o 
  -6  -4   3       33.56       33.86      5.09 o 
  -5  -4   3       14.20       13.06      4.16 o 
  -4  -4   3       45.32       43.03      3.63 o 
  -3  -4   3     1796.05     1838.06     35.04 o 
  -2  -4   3     1966.06     1750.42     29.53 o 
  -1  -4   3     8157.74     8185.94    177.82 o 
   0  -4   3      150.16      114.43      3.49 o 
   1  -4   3      360.29      348.74      7.09 o 
   2  -4   3      357.79      345.98     11.36 o 
   3  -4   3      629.11      607.79     26.60 o 
   4  -4   3      818.01      839.24     17.41 o 
   5  -4   3      253.33      253.62      9.45 o 
   6  -4   3      104.16      112.29      6.57 o 
  -6  -3   3      187.96      185.76      8.38 o 
  -5  -3   3        2.62        6.51      3.75 o 
  -4  -3   3       64.96       61.31      3.62 o 
  -3  -3   3        6.85       14.37      2.62 o 
  -2  -3   3       56.69       69.63      2.93 o 
  -1  -3   3     8283.45     8461.79    184.90 o 
   0  -3   3     1050.97      980.23     11.38 o 
   1  -3   3     3042.50     2846.79     56.18 o 
   2  -3   3     3940.35     3833.18     22.72 o 
   3  -3   3     2073.03     2204.53     21.33 o 
   4  -3   3      115.76      116.00      7.91 o 
   5  -3   3       74.97       74.33      4.87 o 
   6  -3   3      375.67      371.45     10.17 o 
  -6  -2   3      173.74      164.85      6.73 o 
  -5  -2   3      165.36      154.16      5.02 o 
  -4  -2   3      680.47      683.88      6.33 o 
  -3  -2   3     2783.47     2803.37     26.85 o 
  -2  -2   3     6290.56     6626.07    129.98 o 
  -1  -2   3        9.83       14.20      2.99 o 
   0  -2   3      226.30      224.56      4.76 o 
   1  -2   3      437.33      379.92     10.23 o 
   2  -2   3     5489.36     5474.29     28.15 o 
   3  -2   3     7061.46     7492.75     39.33 o 
   4  -2   3      595.82      584.61     21.76 o 
   5  -2   3      103.55      105.94      6.76 o 
   6  -2   3       67.53       68.76      5.74 o 
  -6  -1   3        5.01        7.90      5.45 o 
  -5  -1   3        3.46        7.00      3.73 o 
  -4  -1   3     1278.37     1306.66     15.04 o 
  -3  -1   3      545.10      496.69      7.93 o 
  -2  -1   3     8125.14     8355.74    110.59 o 
  -1  -1   3     2332.26     2251.61     52.59 o 
   0  -1   3     1453.88     1493.31     19.72 o 
   1  -1   3        1.03        2.80      4.21 o 
   2  -1   3     2305.84     2432.46     14.90 o 
   3  -1   3     2625.73     2475.96     92.33 o 
   4  -1   3      382.65      367.91      8.23 o 
   5  -1   3       68.06       77.91      4.80 o 
   6  -1   3      351.80      348.80      6.71 o 
  -6   0   3        1.46        8.29      5.47 o 
  -5   0   3       65.00       68.12      4.93 o 
  -4   0   3       68.33       66.05      3.68 o 
  -3   0   3       74.07      116.71      3.05 o 
  -2   0   3     4880.97     4898.65     23.53 o 
  -1   0   3     3292.66     3228.20     76.24 o 
   0   0   3     5800.59     5939.76     81.80 o 
   1   0   3     4039.53     3982.74     33.31 o 
   2   0   3     4165.06     4472.35     32.22 o 
   3   0   3      303.72      309.76      6.01 o 
   4   0   3      201.16      199.81      4.68 o 
   5   0   3      619.70      585.35      5.86 o 
   6   0   3       61.56       63.97      5.62 o 
  -6   1   3      173.85      168.12      7.70 o 
  -5   1   3      417.93      417.11     16.14 o 
  -4   1   3     1496.37     1611.27     30.51 o 
  -3   1   3     3730.96     4083.50     65.51 o 
  -2   1   3        5.44        9.26      3.88 o 
  -1   1   3      891.22      970.15     32.01 o 
   0   1   3      304.45      282.54      7.82 o 
   1   1   3    10848.30    10657.15    850.73 o 
   2   1   3    10355.98    10343.54    410.61 o 
   3   1   3      531.24      457.45     79.79 o 
   4   1   3      320.47      300.06      5.45 o 
   5   1   3      165.36      150.82      4.16 o 
   6   1   3       26.05       22.46      5.63 o 
  -6   2   3        1.46       -3.51      5.87 o 
  -5   2   3      411.06      430.08     12.44 o 
  -4   2   3      797.37      858.18     22.09 o 
  -3   2   3     5413.17     5847.96    138.10 o 
  -2   2   3      817.46      778.43     13.44 o 
  -1   2   3     1606.76     1681.60     23.26 o 
   0   2   3      476.98      414.21      7.97 o 
   1   2   3     5112.75     5019.78    236.21 o 
   2   2   3     2391.85     2352.09     30.39 o 
   3   2   3      386.33      370.59     15.40 o 
   4   2   3      186.44      194.59      4.26 o 
   5   2   3      654.98      641.11     11.20 o 
  -6   3   3       86.93       90.03      7.52 o 
  -5   3   3       37.10       38.70      4.07 o 
  -4   3   3      125.01      142.72      6.57 o 
  -3   3   3     2277.83     2397.42     80.83 o 
  -2   3   3     4773.45     4887.24    157.30 o 
  -1   3   3     2250.70     2263.17     32.06 o 
   0   3   3      182.52      125.78      4.54 o 
   1   3   3     6532.34     6601.65    259.99 o 
   2   3   3     1440.52     1546.87     43.60 o 
   3   3   3       42.69       42.66      4.13 o 
   4   3   3      398.81      395.64     16.09 o 
   5   3   3      239.60      254.88      9.37 o 
  -6   4   3      225.03      239.70     10.75 o 
  -5   4   3      774.69      841.12     43.50 o 
  -4   4   3      992.50     1045.86     36.79 o 
  -3   4   3        6.64       10.37      3.85 o 
  -2   4   3      342.87      343.69     13.27 o 
  -1   4   3      510.89      530.76      6.77 o 
   0   4   3     8266.84     8273.89     32.53 o 
   1   4   3     7031.07     6934.82    189.76 o 
   2   4   3      661.59      671.59     21.00 o 
   3   4   3      872.47      801.85      6.77 o 
   4   4   3      181.63      179.89      6.67 o 
   5   4   3       17.73       18.38      5.26 o 
  -6   5   3      176.21      173.09     10.56 o 
  -5   5   3      539.89      611.06     31.31 o 
  -4   5   3     1893.84     1997.81    103.35 o 
  -3   5   3      433.27      439.28     12.48 o 
  -2   5   3      153.43      174.16      3.91 o 
  -1   5   3      310.12      279.79      4.93 o 
   0   5   3     2852.63     2898.14     23.29 o 
   1   5   3     1745.28     1652.48     10.25 o 
   2   5   3      313.43      277.51     21.22 o 
   3   5   3      196.98      189.12      4.42 o 
   4   5   3      975.50      966.56     19.51 o 
   5   5   3       47.37       41.25      4.29 o 
  -6   6   3       11.86       11.76      9.71 o 
  -5   6   3        1.36        5.09      5.20 o 
  -4   6   3      610.45      634.20     30.64 o 
  -3   6   3      874.63      884.48     23.90 o 
  -2   6   3      752.89      713.75      6.35 o 
  -1   6   3      577.07      557.30     11.45 o 
   0   6   3     2416.19     2509.03     27.02 o 
   1   6   3     1013.41      990.98     34.25 o 
   2   6   3       78.15       79.81      8.14 o 
   3   6   3      260.02      268.99     14.62 o 
   4   6   3      249.24      249.50      5.48 o 
   5   6   3      371.38      358.30     16.66 o 
  -5   7   3      113.18      120.19      6.32 o 
  -4   7   3       84.98       82.51      5.01 o 
  -3   7   3        0.35        4.78      3.56 o 
  -2   7   3        5.31        8.64      4.14 o 
  -1   7   3     2864.66     2772.27     49.16 o 
   0   7   3     6210.71     6249.40    192.05 o 
   1   7   3      602.00      552.89     35.21 o 
   2   7   3      282.73      280.02     13.86 o 
   3   7   3      284.58      275.45      5.62 o 
   4   7   3       86.72       83.31      7.40 o 
  -5   8   3      515.72      506.96     19.76 o 
  -4   8   3       94.99      103.97      5.00 o 
  -3   8   3        1.25        5.57      4.90 o 
  -2   8   3      316.59      328.39      5.59 o 
  -1   8   3      419.25      415.41      5.78 o 
   0   8   3      727.65      777.99      7.62 o 
   1   8   3      479.10      469.44      6.64 o 
   2   8   3      146.88      153.39      6.21 o 
   3   8   3      532.94      519.30      7.91 o 
   4   8   3       40.55       44.67      5.42 o 
  -5   9   3      158.39      148.21      9.07 o 
  -4   9   3      234.78      246.59      6.62 o 
  -3   9   3      175.23      163.39      5.38 o 
  -2   9   3      422.44      413.26      6.16 o 
  -1   9   3      815.10      838.73     16.18 o 
   0   9   3      362.19      376.51      8.22 o 
   1   9   3      110.21      119.05      5.77 o 
   2   9   3      212.67      200.80      5.24 o 
   3   9   3      177.00      167.56      4.84 o 
  -4  10   3        0.20        3.74      5.71 o 
  -3  10   3        4.65        7.43      4.80 o 
  -2  10   3     1080.21     1060.50      9.59 o 
  -1  10   3     2501.90     2525.25    106.46 o 
   0  10   3      379.67      394.16      5.63 o 
   1  10   3      109.24      113.58      4.47 o 
   2  10   3      242.31      233.01      5.64 o 
   3  10   3       94.81       90.39      5.71 o 
  -3  11   3       19.48       21.32      4.77 o 
  -2  11   3      163.41      160.74      5.12 o 
  -1  11   3      441.45      442.48     20.29 o 
   0  11   3      183.72      188.06      5.75 o 
   1  11   3       28.90       39.59      5.23 o 
   2  11   3      321.26      325.45      8.66 o 
  -2  12   3      134.00      116.75      8.06 o 
  -1  12   3      128.93      126.70      5.90 o 
   0  12   3      186.81      184.51      8.54 o 
   1  12   3      123.96      114.33      5.94 o 
  -1 -13   4       41.72       43.48      7.69 o 
   0 -13   4      100.45      111.85      5.60 o 
   1 -13   4      389.55      391.88      8.69 o 
   2 -13   4      245.32      226.23      5.74 o 
  -2 -12   4        7.10       11.10      7.96 o 
  -1 -12   4        6.93        8.91      5.11 o 
   0 -12   4      161.61      157.43      5.65 o 
   1 -12   4      318.88      305.07     11.60 o 
   2 -12   4      248.40      238.22      5.99 o 
   3 -12   4      346.71      331.99      9.21 o 
  -3 -11   4      197.20      201.64      5.93 o 
  -2 -11   4      322.45      349.67     16.91 o 
  -1 -11   4      240.75      243.87      4.38 o 
   0 -11   4      240.29      256.30      8.72 o 
   1 -11   4      199.77      211.89      5.33 o 
   2 -11   4      150.17      157.91      9.36 o 
   3 -11   4       58.89       58.30      6.60 o 
   4 -11   4       39.07       30.27      6.13 o 
  -3 -10   4       10.49       19.09      4.45 o 
  -2 -10   4       54.18       64.80      3.88 o 
  -1 -10   4       55.85       61.34      4.01 o 
   0 -10   4     1112.49     1091.86     42.97 o 
   1 -10   4      980.34      990.38     27.12 o 
   2 -10   4      545.67      514.06      7.27 o 
   3 -10   4        0.52       -0.75      5.95 o 
   4 -10   4        0.93       -4.35      6.80 o 
  -4  -9   4      303.94      310.88      8.71 o 
  -3  -9   4        1.83        1.34      3.66 o 
  -2  -9   4        2.44        9.01      3.33 o 
  -1  -9   4      496.08      513.67     22.70 o 
   0  -9   4      745.30      779.32     41.73 o 
   1  -9   4      512.36      539.64      9.66 o 
   2  -9   4     1396.28     1323.74     56.99 o 
   3  -9   4      192.43      213.82      8.05 o 
   4  -9   4       68.65       62.40      5.62 o 
  -4  -8   4      197.85      193.37      4.40 o 
  -3  -8   4      455.87      489.68      7.62 o 
  -2  -8   4      632.68      633.16     14.63 o 
  -1  -8   4      477.51      450.67     16.49 o 
   0  -8   4      317.63      292.47     16.32 o 
   1  -8   4      441.61      456.09      7.36 o 
   2  -8   4      180.57      178.85      4.33 o 
   3  -8   4       98.40       90.26      5.80 o 
   4  -8   4      324.53      326.90      9.00 o 
   5  -8   4      159.60      137.46      7.83 o 
  -5  -7   4      129.51      119.31      5.64 o 
  -4  -7   4       65.93       63.88      4.80 o 
  -3  -7   4       23.20       22.49      3.36 o 
  -2  -7   4      166.84      160.57      6.11 o 
  -1  -7   4     3102.46     3181.01     71.04 o 
   0  -7   4     1117.71     1067.87     58.09 o 
   1  -7   4     1739.04     1681.66     20.89 o 
   2  -7   4       22.24       34.10      4.97 o 
   3  -7   4        1.04        5.10      5.08 o 
   4  -7   4      619.85      598.76     36.54 o 
   5  -7   4      520.33      488.38     14.83 o 
  -5  -6   4      465.37      451.86      5.95 o 
  -4  -6   4       49.20       63.87      3.65 o 
  -3  -6   4       73.25       60.77      3.15 o 
  -2  -6   4      568.75      592.36     19.09 o 
  -1  -6   4     3703.22     3646.15     96.41 o 
   0  -6   4     1503.11     1548.04     53.51 o 
   1  -6   4     1640.37     1603.07     30.80 o 
   2  -6   4      344.48      314.20     11.67 o 
   3  -6   4      753.84      742.86     35.03 o 
   4  -6   4       58.55       57.99      4.62 o 
   5  -6   4      108.41      104.82      5.41 o 
  -5  -5   4      135.35      136.25      4.72 o 
  -4  -5   4      430.02      447.56      7.72 o 
  -3  -5   4     1224.57     1275.74     15.97 o 
  -2  -5   4      600.07      560.66     12.26 o 
  -1  -5   4        5.64       14.60      6.72 o 
   0  -5   4     2216.52     2212.22     79.82 o 
   1  -5   4     1165.38     1079.36     29.45 o 
   2  -5   4        3.28        5.83      4.55 o 
   3  -5   4      341.66      342.66      5.11 o 
   4  -5   4      803.26      783.37     16.86 o 
   5  -5   4      576.68      591.53     16.29 o 
  -6  -4   4       99.09      104.65      5.87 o 
  -5  -4   4       62.11       57.34      4.07 o 
  -4  -4   4        7.47        9.49      4.18 o 
  -3  -4   4      288.45      276.77      4.55 o 
  -2  -4   4     5827.56     6104.77     56.88 o 
  -1  -4   4      944.57      841.28     10.58 o 
   0  -4   4     4295.89     3996.47    107.16 o 
   1  -4   4      451.78      455.08      5.74 o 
   2  -4   4       40.83       49.58      3.73 o 
   3  -4   4     1127.97     1199.42     22.62 o 
   4  -4   4     1288.29     1328.97     12.82 o 
   5  -4   4     1079.45     1098.43      9.75 o 
  -6  -3   4      372.78      340.69      7.54 o 
  -5  -3   4       29.49       35.82      3.92 o 
  -4  -3   4       29.75       22.73      4.18 o 
  -3  -3   4      933.74      959.67     10.16 o 
  -2  -3   4     5419.01     5611.28    117.98 o 
  -1  -3   4     2129.60     2085.60     52.03 o 
   0  -3   4     2300.53     2047.56     88.11 o 
   1  -3   4      396.13      334.69      6.07 o 
   2  -3   4     3602.64     3546.52    160.52 o 
   3  -3   4        1.01        0.95      3.09 o 
   4  -3   4      124.42      132.50      6.23 o 
   5  -3   4      226.06      234.15     10.62 o 
   6  -3   4       89.56       91.57      7.76 o 
  -6  -2   4      259.66      253.49      7.33 o 
  -5  -2   4      214.38      222.07      6.89 o 
  -4  -2   4      362.63      374.72      5.77 o 
  -3  -2   4      805.12      786.94      9.52 o 
  -2  -2   4      560.87      525.10     15.93 o 
  -1  -2   4     2182.73     2150.91     44.48 o 
   0  -2   4      752.46      647.41     21.22 o 
   1  -2   4        7.40        6.06      3.45 o 
   2  -2   4      975.92      880.75      7.68 o 
   3  -2   4     1385.58     1327.77     30.95 o 
   4  -2   4     1327.48     1389.48     16.81 o 
   5  -2   4      109.64      115.87      7.00 o 
   6  -2   4        4.79        7.76      4.32 o 
  -6  -1   4       49.35       42.11      5.96 o 
  -5  -1   4       67.35       66.59      4.70 o 
  -4  -1   4      395.40      371.90      8.37 o 
  -3  -1   4     3507.63     3715.06     51.27 o 
  -2  -1   4      912.87      830.32      9.66 o 
  -1  -1   4    11858.35    12802.52    606.88 o 
   0  -1   4      994.85      979.52     14.91 o 
   1  -1   4      101.54       88.28      4.00 o 
   2  -1   4     2426.78     2549.16     42.50 o 
   3  -1   4     4048.73     3963.08    291.24 o 
   4  -1   4     2114.30     2050.60     42.34 o 
   5  -1   4      183.38      176.75      5.58 o 
   6  -1   4        0.34        1.31      4.38 o 
  -6   0   4       10.48       14.79      5.46 o 
  -5   0   4        9.28        6.19      3.49 o 
  -4   0   4      691.54      746.59      8.40 o 
  -3   0   4     3515.09     3777.11     49.94 o 
  -2   0   4     1677.03     1690.55     27.70 o 
  -1   0   4     1996.12     2051.54     41.06 o 
   0   0   4      413.36      378.31     11.23 o 
   1   0   4     8060.95     8442.16    125.18 o 
   2   0   4      374.56      379.86      5.40 o 
   3   0   4      113.12      136.65      5.38 o 
   4   0   4      622.48      601.13      6.08 o 
   5   0   4      296.57      288.52      5.20 o 
   6   0   4       23.34       25.10     10.18 o 
  -6   1   4       82.43       77.21      6.62 o 
  -5   1   4      164.33      172.21      6.05 o 
  -4   1   4      648.73      657.68     28.56 o 
  -3   1   4      970.10     1047.19     20.97 o 
  -2   1   4      687.05      721.02     10.57 o 
  -1   1   4      546.58      483.52      8.80 o 
   0   1   4     1125.72      899.95    108.53 o 
   1   1   4     1252.87     1138.28     19.61 o 
   2   1   4     1246.49     1141.04     42.30 o 
   3   1   4     2888.97     2670.06     58.92 o 
   4   1   4      240.30      236.05      5.87 o 
   5   1   4        4.32        5.35      5.85 o 
  -6   2   4       13.27       16.36      8.68 o 
  -5   2   4      127.60      136.64      6.21 o 
  -4   2   4     2356.99     2572.58     31.00 o 
  -3   2   4     2009.57     2076.19     17.32 o 
  -2   2   4     4534.16     4708.22     26.66 o 
  -1   2   4       78.72       76.64      3.57 o 
   0   2   4      236.79      241.47      7.55 o 
   1   2   4     4184.49     4242.33     22.46 o 
   2   2   4     3975.25     3902.71    176.02 o 
   3   2   4     2624.58     2527.66    156.01 o 
   4   2   4      418.28      414.52      7.38 o 
   5   2   4       10.80       14.74      3.78 o 
  -6   3   4        8.86       16.34      9.21 o 
  -5   3   4      187.37      198.28      5.50 o 
  -4   3   4      744.05      811.67     12.62 o 
  -3   3   4     1428.24     1585.73     33.28 o 
  -2   3   4     3082.57     3256.90     81.88 o 
  -1   3   4      211.85      196.19      3.85 o 
   0   3   4     1969.87     1873.59     10.91 o 
   1   3   4        7.64       21.69      4.11 o 
   2   3   4      711.79      782.26      7.56 o 
   3   3   4      396.83      394.47      7.27 o 
   4   3   4      386.68      402.26      9.57 o 
   5   3   4      110.04      113.72      4.82 o 
  -6   4   4       72.87       70.60      9.78 o 
  -5   4   4      325.43      375.04      7.22 o 
  -4   4   4      822.78      877.70     15.37 o 
  -3   4   4      158.41      177.94      6.77 o 
  -2   4   4       27.30       27.27      3.48 o 
  -1   4   4     3110.68     3106.06     16.60 o 
   0   4   4     1582.25     1561.92     43.45 o 
   1   4   4      315.36      238.90     12.50 o 
   2   4   4     3328.80     3141.41     15.11 o 
   3   4   4      845.47      812.19     50.75 o 
   4   4   4        5.11        8.06      3.54 o 
   5   4   4      141.06      126.63      4.96 o 
  -6   5   4       99.25      107.71     10.14 o 
  -5   5   4      954.21     1023.68     31.16 o 
  -4   5   4      981.72     1075.52     44.12 o 
  -3   5   4     1260.88     1305.37     36.34 o 
  -2   5   4      258.43      258.69      5.61 o 
  -1   5   4       67.54       69.84      3.84 o 
   0   5   4     2262.80     2318.11     35.61 o 
   1   5   4     2684.06     2837.65     53.59 o 
   2   5   4     2329.33     2321.11     95.67 o 
   3   5   4      610.43      630.06      8.69 o 
   4   5   4       15.20       11.83      4.15 o 
   5   5   4        6.00       13.51      5.51 o 
  -5   6   4      509.69      510.33     12.85 o 
  -4   6   4      826.35      898.26     30.55 o 
  -3   6   4      606.93      615.84     20.57 o 
  -2   6   4      266.56      263.32      4.26 o 
  -1   6   4     1281.67     1272.58     36.14 o 
   0   6   4       47.88       36.19      3.52 o 
   1   6   4      499.50      478.49      5.47 o 
   2   6   4      375.82      351.49     19.09 o 
   3   6   4      507.64      535.77     28.54 o 
   4   6   4      136.47      144.87      4.61 o 
  -5   7   4      198.84      211.56      7.26 o 
  -4   7   4      318.57      314.90     12.84 o 
  -3   7   4       83.32       87.90      4.24 o 
  -2   7   4      404.99      437.40      6.02 o 
  -1   7   4      927.59      937.10     35.39 o 
   0   7   4      912.82      836.23     20.50 o 
   1   7   4     1678.02     1636.42     45.74 o 
   2   7   4      501.70      504.04     14.05 o 
   3   7   4        3.05       -0.20      5.62 o 
   4   7   4      137.87      123.77      5.49 o 
  -5   8   4      341.77      378.71     19.52 o 
  -4   8   4      206.34      194.74      8.25 o 
  -3   8   4      175.32      159.00      6.50 o 
  -2   8   4      131.40      122.31      4.86 o 
  -1   8   4      524.62      517.47     17.50 o 
   0   8   4     1045.21     1085.52     17.34 o 
   1   8   4     1986.50     1964.91     81.81 o 
   2   8   4      780.11      770.93     14.91 o 
   3   8   4       40.18       42.32      4.94 o 
   4   8   4        5.03       13.81      4.79 o 
  -5   9   4      322.32      335.86     12.50 o 
  -4   9   4      224.66      220.79      8.59 o 
  -3   9   4      192.32      197.84      6.22 o 
  -2   9   4      424.11      379.15     10.83 o 
  -1   9   4      111.75      131.68      5.13 o 
   0   9   4      240.31      241.50      4.71 o 
   1   9   4      309.57      334.39     14.59 o 
   2   9   4      357.23      331.73      5.31 o 
   3   9   4      111.70      107.24      5.91 o 
  -4  10   4        9.63       11.88      5.76 o 
  -3  10   4      122.62      124.42      5.83 o 
  -2  10   4      625.37      621.19     16.60 o 
  -1  10   4      515.13      530.17     16.19 o 
   0  10   4      436.19      428.47     11.29 o 
   1  10   4      310.57      298.82      5.06 o 
   2  10   4        2.43       14.96      5.17 o 
  -3  11   4        5.10        3.73      5.54 o 
  -2  11   4      266.41      244.80      5.56 o 
  -1  11   4      641.13      612.59     20.85 o 
   0  11   4      930.87      929.71     33.99 o 
   1  11   4      408.02      392.39     20.09 o 
   2  11   4        2.18        3.75      4.31 o 
  -2  12   4       23.42       31.39      5.71 o 
  -1  12   4       78.07       77.53      5.81 o 
   0  12   4      305.60      312.38     22.41 o 
  -1 -13   5        8.25       22.44     12.03 o 
   0 -13   5      129.67      132.58      5.76 o 
   1 -13   5      139.96      127.65      5.88 o 
  -2 -12   5      122.69      115.58      5.14 o 
  -1 -12   5       63.19       65.05      5.13 o 
   0 -12   5       15.70       19.75      4.93 o 
   1 -12   5      119.65      116.40      5.05 o 
   2 -12   5      389.78      407.51      7.62 o 
   3 -12   5      325.40      320.09      6.37 o 
  -3 -11   5      276.59      305.81      6.21 o 
  -2 -11   5       75.90       79.81      4.15 o 
  -1 -11   5       66.13       66.37      6.14 o 
   0 -11   5      114.33      104.63      8.50 o 
   1 -11   5      220.06      211.15      4.90 o 
   2 -11   5      137.59      146.71      6.40 o 
   3 -11   5       66.38       65.64      7.87 o 
  -3 -10   5       88.01       88.28      5.36 o 
  -2 -10   5        9.32        7.14      4.80 o 
  -1 -10   5       88.24       89.81      4.76 o 
   0 -10   5      371.57      376.12     14.26 o 
   1 -10   5     1576.75     1565.98     29.08 o 
   2 -10   5      392.26      420.33      7.07 o 
   3 -10   5       72.63       65.80      4.68 o 
   4 -10   5        3.37        8.94      7.03 o 
  -4  -9   5      519.51      541.45      6.47 o 
  -3  -9   5      263.53      260.69      4.85 o 
  -2  -9   5      109.92      112.89      4.56 o 
  -1  -9   5       41.02       40.33      3.36 o 
   0  -9   5      152.23      165.13      7.58 o 
   1  -9   5      858.51      898.46     22.31 o 
   2  -9   5     1196.57     1199.38     24.58 o 
   3  -9   5      401.21      400.84     10.37 o 
   4  -9   5        0.33       10.11      6.40 o 
  -4  -8   5      264.68      274.28      5.94 o 
  -3  -8   5      196.00      214.92      4.95 o 
  -2  -8   5      114.35      118.72      6.84 o 
  -1  -8   5       72.90       72.90      4.19 o 
   0  -8   5      401.60      402.68     16.46 o 
   1  -8   5      427.71      412.86     12.10 o 
   2  -8   5      157.58      161.25      8.66 o 
   3  -8   5      481.45      460.61      7.09 o 
   4  -8   5      340.30      336.16      7.26 o 
   5  -8   5      199.15      186.99      7.67 o 
  -5  -7   5      332.19      321.46      8.52 o 
  -4  -7   5       88.42       77.49      4.40 o 
  -3  -7   5        0.45        6.11      3.58 o 
  -2  -7   5      358.19      381.65     12.32 o 
  -1  -7   5     1022.62     1038.24     31.54 o 
   0  -7   5     3370.16     3449.75     45.90 o 
   1  -7   5      584.77      577.18     18.92 o 
   2  -7   5      266.89      259.24      8.11 o 
   3  -7   5       11.61       24.59      5.08 o 
   4  -7   5        4.79        4.52      5.76 o 
   5  -7   5       77.05       74.11      5.22 o 
  -5  -6   5      695.14      699.22     19.47 o 
  -4  -6   5      723.73      701.09      7.35 o 
  -3  -6   5        1.43        4.32      3.11 o 
  -2  -6   5       14.62       18.26      2.73 o 
  -1  -6   5     1053.57      984.17     17.75 o 
   0  -6   5     2306.35     2335.43     59.04 o 
   1  -6   5      915.15      847.77     29.96 o 
   2  -6   5      769.38      767.97      7.56 o 
   3  -6   5       38.23       37.73      3.62 o 
   4  -6   5      151.04      136.52      4.55 o 
   5  -6   5       21.77       24.28      4.74 o 
  -5  -5   5      117.41      124.40      6.08 o 
  -4  -5   5      312.22      330.07      6.07 o 
  -3  -5   5      480.19      461.19      8.93 o 
  -2  -5   5        3.02        6.41      2.51 o 
  -1  -5   5       27.75       28.20      3.21 o 
   0  -5   5     3032.26     2996.19     90.92 o 
   1  -5   5      896.52      880.96     15.75 o 
   2  -5   5      417.23      422.33      5.80 o 
   3  -5   5      625.45      613.65      6.08 o 
   4  -5   5      888.81      939.16     12.50 o 
   5  -5   5      357.20      347.44      9.83 o 
  -5  -4   5      114.80       99.48      5.05 o 
  -4  -4   5        7.26       11.27      3.56 o 
  -3  -4   5      547.44      568.75     13.62 o 
  -2  -4   5     1409.49     1350.25     17.76 o 
  -1  -4   5     6200.36     6003.03    108.15 o 
   0  -4   5      735.25      667.54     23.01 o 
   1  -4   5      715.05      737.70      8.51 o 
   2  -4   5       18.45       16.20      4.11 o 
   3  -4   5      130.21      145.62      3.98 o 
   4  -4   5      107.64      105.55      5.22 o 
   5  -4   5      789.10      764.11     22.15 o 
  -6  -3   5      504.06      518.66      7.18 o 
  -5  -3   5      552.02      539.72     11.22 o 
  -4  -3   5        1.28        3.87      3.41 o 
  -3  -3   5       15.36       14.36      2.93 o 
  -2  -3   5     1580.67     1544.06     37.28 o 
  -1  -3   5     2898.48     2548.56     90.31 o 
   0  -3   5      341.56      320.67      4.49 o 
   1  -3   5     2085.18     1995.37     60.73 o 
   2  -3   5      297.41      322.64      5.12 o 
   3  -3   5      335.77      312.86     35.25 o 
   4  -3   5        3.82        5.43      3.71 o 
   5  -3   5      365.41      343.05     12.05 o 
  -6  -2   5      185.35      177.98      7.74 o 
  -5  -2   5      268.24      268.90     10.19 o 
  -4  -2   5      215.81      225.66      3.78 o 
  -3  -2   5       21.52       32.45      3.41 o 
  -2  -2   5      266.51      269.00      4.52 o 
  -1  -2   5     6326.12     6171.38    107.11 o 
   0  -2   5      729.43      704.63      5.92 o 
   1  -2   5      398.14      355.23      7.84 o 
   2  -2   5     2081.17     2049.82     22.26 o 
   3  -2   5     2035.82     2177.39     33.11 o 
   4  -2   5      396.15      370.09     10.06 o 
   5  -2   5      251.44      256.84      6.17 o 
  -6  -1   5       49.23       46.67      4.83 o 
  -5  -1   5      125.53      130.95      5.60 o 
  -4  -1   5      519.70      517.64      6.67 o 
  -3  -1   5      405.27      395.55      9.61 o 
  -2  -1   5     5902.54     6062.73    244.99 o 
  -1  -1   5     2863.28     3009.79     64.21 o 
   0  -1   5      852.81      911.00      9.45 o 
   1  -1   5      767.77      789.74     27.89 o 
   2  -1   5      514.75      610.45     16.22 o 
   3  -1   5      564.72      504.31     27.99 o 
   4  -1   5     1434.56     1386.59     31.84 o 
   5  -1   5     1180.63     1123.73     29.63 o 
  -6   0   5      314.53      317.52     16.29 o 
  -5   0   5        0.87        2.59      3.72 o 
  -4   0   5       20.66       19.10      3.79 o 
  -3   0   5     1079.40     1057.52     38.03 o 
  -2   0   5     2862.01     2756.37     19.62 o 
  -1   0   5      205.06      184.52      4.18 o 
   0   0   5     2797.70     2831.69     19.26 o 
   1   0   5     1699.33     1732.71     57.11 o 
   2   0   5      541.32      623.46     28.61 o 
   3   0   5       90.38      107.32      6.72 o 
   4   0   5     1112.51     1117.81     12.11 o 
   5   0   5      435.25      433.25      8.14 o 
  -6   1   5      107.35      108.56      6.71 o 
  -5   1   5      175.75      201.29      5.97 o 
  -4   1   5      249.60      277.93      5.14 o 
  -3   1   5      241.03      269.58      4.78 o 
  -2   1   5     2552.25     2631.19     74.99 o 
  -1   1   5     2105.12     2054.02     16.95 o 
   0   1   5      846.03      742.45     35.29 o 
   1   1   5     1513.63     1216.70     96.72 o 
   2   1   5     2573.23     2479.34     35.60 o 
   3   1   5      837.46      866.07     11.02 o 
   4   1   5      326.00      312.44      5.59 o 
   5   1   5        6.20        1.35      4.93 o 
  -6   2   5       73.87       73.06      6.53 o 
  -5   2   5      105.46      110.57      7.66 o 
  -4   2   5      367.45      390.77     14.87 o 
  -3   2   5     4779.19     5170.22     91.44 o 
  -2   2   5     1619.96     1669.13     38.24 o 
  -1   2   5       15.65       19.53      3.52 o 
   0   2   5      323.18      346.93      7.63 o 
   1   2   5      231.40      283.27      4.69 o 
   2   2   5      415.11      345.34     21.50 o 
   3   2   5     1658.99     1593.99     64.26 o 
   4   2   5     2062.02     2176.78     68.03 o 
   5   2   5       41.73       42.93      5.18 o 
  -6   3   5       44.29       45.24      5.50 o 
  -5   3   5        7.60        9.68      4.58 o 
  -4   3   5       96.91      112.60      6.55 o 
  -3   3   5     2026.62     2168.18     60.85 o 
  -2   3   5     2450.07     2501.17     49.50 o 
  -1   3   5     1070.54     1072.02     21.33 o 
   0   3   5      334.51      296.16      7.56 o 
   1   3   5     1884.84     1981.21     60.97 o 
   2   3   5       12.14       18.73      6.45 o 
   3   3   5      839.22      811.49     59.31 o 
   4   3   5      437.68      391.31     12.03 o 
   5   3   5      134.57      135.22      8.61 o 
  -6   4   5       71.59       80.83      6.73 o 
  -5   4   5      268.45      293.98      6.84 o 
  -4   4   5      297.64      324.81      8.97 o 
  -3   4   5      507.73      571.88     13.39 o 
  -2   4   5      721.84      683.47     18.40 o 
  -1   4   5     1939.81     1948.11     28.65 o 
   0   4   5      724.39      715.68     12.66 o 
   1   4   5      867.63      945.16     24.53 o 
   2   4   5     1428.80     1371.16     61.65 o 
   3   4   5      644.63      627.67     13.19 o 
   4   4   5       78.55       99.95      6.18 o 
   5   4   5       14.61        9.37      5.49 o 
  -6   5   5      105.58      114.85      8.96 o 
  -5   5   5      206.56      223.87      6.88 o 
  -4   5   5     1505.91     1663.95     11.97 o 
  -3   5   5     1004.37     1006.92     32.36 o 
  -2   5   5       61.97       72.61      3.48 o 
  -1   5   5      276.73      281.85      7.23 o 
   0   5   5       86.54      101.94      4.22 o 
   1   5   5      525.84      503.67     12.42 o 
   2   5   5     1703.78     1721.67     33.62 o 
   3   5   5     2008.27     2024.35    116.11 o 
   4   5   5       81.16       86.83      6.21 o 
  -5   6   5      101.57      119.53      6.81 o 
  -4   6   5     1128.40     1200.31     10.00 o 
  -3   6   5     1112.16     1165.28     33.04 o 
  -2   6   5      429.57      437.61      5.14 o 
  -1   6   5      518.83      541.12     16.53 o 
   0   6   5     1212.45     1164.03     29.46 o 
   1   6   5       12.76       12.95      2.84 o 
   2   6   5      399.63      399.58     12.21 o 
   3   6   5      479.35      490.03     26.37 o 
   4   6   5      234.12      239.63     13.72 o 
  -5   7   5       79.02       93.79      7.53 o 
  -4   7   5      357.03      345.99     11.44 o 
  -3   7   5      350.26      353.45     11.29 o 
  -2   7   5      366.85      376.08      6.06 o 
  -1   7   5      320.48      322.09      7.11 o 
   0   7   5      803.81      840.70     23.38 o 
   1   7   5     1298.06     1294.15     20.63 o 
   2   7   5      329.49      332.07      5.48 o 
   3   7   5       92.17       97.10      5.11 o 
   4   7   5        3.08        0.95      4.64 o 
  -5   8   5      456.33      462.35     13.48 o 
  -4   8   5      331.04      325.96     15.02 o 
  -3   8   5      120.37      111.91      4.50 o 
  -2   8   5        7.65        9.61      4.60 o 
  -1   8   5      131.72      140.13      4.85 o 
   0   8   5      322.86      338.46     14.78 o 
   1   8   5     1621.31     1613.12     10.47 o 
   2   8   5     1440.02     1434.51     10.08 o 
   3   8   5       38.78       36.10      6.58 o 
  -4   9   5      559.48      581.43     19.68 o 
  -3   9   5      291.55      284.75      7.18 o 
  -2   9   5      204.99      210.34      5.61 o 
  -1   9   5      277.99      258.43      9.55 o 
   0   9   5        8.72       10.97      4.57 o 
   1   9   5      170.00      169.17      4.23 o 
   2   9   5      253.28      245.07     10.59 o 
   3   9   5      243.09      233.10      5.42 o 
  -4  10   5       27.44       27.81      6.36 o 
  -3  10   5      145.06      130.48      6.67 o 
  -2  10   5      375.74      361.44      9.63 o 
  -1  10   5      391.11      399.57     13.52 o 
   0  10   5      468.88      490.84     19.29 o 
   1  10   5      228.27      241.15      5.57 o 
   2  10   5        5.52        2.24      4.54 o 
  -3  11   5       12.74       15.64      5.53 o 
  -2  11   5       62.04       59.86      5.60 o 
  -1  11   5      322.18      324.07      7.75 o 
   0  11   5      857.47      855.08     28.53 o 
   1  11   5      462.68      437.16      6.06 o 
  -2  12   5       12.89       16.58      5.81 o 
  -1  12   5       11.99       12.26      4.68 o 
   0  12   5      170.72      162.06      6.16 o 
   0 -13   6      250.65      273.93      9.71 o 
   1 -13   6      135.24      144.73      6.02 o 
  -2 -12   6       95.66      101.08      5.75 o 
  -1 -12   6       76.07       70.16      6.77 o 
   0 -12   6        8.81        9.65      5.16 o 
   1 -12   6        0.97        0.73      5.05 o 
   2 -12   6      590.08      593.60     17.14 o 
  -3 -11   6      514.60      515.45     14.66 o 
  -2 -11   6      830.47      816.56     30.64 o 
  -1 -11   6      328.16      319.53     17.81 o 
   0 -11   6       82.33       80.08      4.78 o 
   1 -11   6       17.69       14.90      5.85 o 
   2 -11   6       85.60      100.06      6.58 o 
   3 -11   6      334.47      335.43      7.64 o 
  -3 -10   6      303.12      299.14      4.82 o 
  -2 -10   6      552.28      573.75     11.25 o 
  -1 -10   6      267.69      285.45     16.02 o 
   0 -10   6      286.00      287.76     19.43 o 
   1 -10   6      862.20      821.77     15.13 o 
   2 -10   6      459.45      490.55      7.45 o 
   3 -10   6        1.72        3.22      5.12 o 
   4 -10   6       12.02       12.85      5.68 o 
  -4  -9   6      195.09      192.33      5.20 o 
  -3  -9   6       40.22       43.11      5.58 o 
  -2  -9   6      277.50      285.76      4.34 o 
  -1  -9   6       16.34       14.55      4.19 o 
   0  -9   6      113.63      108.45      4.12 o 
   1  -9   6     1471.38     1448.99     14.59 o 
   2  -9   6     2869.44     2829.47     81.11 o 
   3  -9   6      421.88      404.42     19.56 o 
   4  -9   6        5.43       16.23      6.28 o 
  -4  -8   6      630.59      607.51     23.83 o 
  -3  -8   6     1505.84     1453.33     35.54 o 
  -2  -8   6      806.58      792.37     23.34 o 
  -1  -8   6       97.90       98.18      5.11 o 
   0  -8   6      122.02      118.46      5.10 o 
   1  -8   6      126.83      122.63      3.83 o 
   2  -8   6     1030.99     1010.77      8.07 o 
   3  -8   6      763.06      738.44     34.47 o 
   4  -8   6      265.87      247.22     20.53 o 
  -5  -7   6      152.50      155.23      5.12 o 
  -4  -7   6      260.42      254.51     12.33 o 
  -3  -7   6      457.38      447.57      5.04 o 
  -2  -7   6      719.44      753.40     17.81 o 
  -1  -7   6      720.57      752.98      8.50 o 
   0  -7   6     1285.74     1255.16     15.83 o 
   1  -7   6      833.63      769.23     11.44 o 
   2  -7   6       51.37       53.15      5.41 o 
   3  -7   6       62.10       53.47      5.27 o 
   4  -7   6       29.79       33.83      5.85 o 
   5  -7   6       95.44      104.29      6.12 o 
  -5  -6   6      345.90      343.24      8.26 o 
  -4  -6   6       63.66       75.63      4.78 o 
  -3  -6   6      168.66      167.09      3.39 o 
  -2  -6   6      186.23      181.84      4.63 o 
  -1  -6   6       48.07       45.42      3.03 o 
   0  -6   6     3745.05     3926.62     41.74 o 
   1  -6   6     6479.45     6242.08    159.00 o 
   2  -6   6     1093.11     1060.74      8.42 o 
   3  -6   6       26.53       27.47      3.36 o 
   4  -6   6        2.33        2.97      3.87 o 
   5  -6   6       70.18       74.92      4.61 o 
  -5  -5   6      427.59      407.31      8.74 o 
  -4  -5   6     2085.04     2008.78     16.63 o 
  -3  -5   6     2040.38     1940.47     29.86 o 
  -2  -5   6        6.17        5.80      2.87 o 
  -1  -5   6       46.71       40.61      3.25 o 
   0  -5   6      630.76      590.16     13.26 o 
   1  -5   6     3590.61     3419.90     99.95 o 
   2  -5   6      944.01      858.79     12.41 o 
   3  -5   6      423.33      398.42     11.63 o 
   4  -5   6      210.01      203.60      4.29 o 
   5  -5   6      206.65      197.57      5.18 o 
  -5  -4   6      226.18      232.13      5.46 o 
  -4  -4   6      335.63      306.12      4.30 o 
  -3  -4   6      777.32      780.00     18.98 o 
  -2  -4   6      998.22      971.16     12.18 o 
  -1  -4   6     1566.26     1453.30     16.14 o 
   0  -4   6     1190.40     1082.61     22.94 o 
   1  -4   6      253.66      227.20      7.08 o 
   2  -4   6      251.06      257.08      4.95 o 
   3  -4   6       33.08       31.88      4.52 o 
   4  -4   6      134.56      141.91      4.37 o 
   5  -4   6      824.34      825.96     26.71 o 
  -6  -3   6      329.76      327.13     14.84 o 
  -5  -3   6       21.55       32.30      4.17 o 
  -4  -3   6       64.03       69.20      3.29 o 
  -3  -3   6       62.43       66.16      3.02 o 
  -2  -3   6       31.80       33.94      2.86 o 
  -1  -3   6     3786.08     3760.62     68.48 o 
   0  -3   6    11318.25    11128.82    201.21 o 
   1  -3   6     4893.18     4541.54     58.87 o 
   2  -3   6       39.95       35.68      3.53 o 
   3  -3   6       30.37       34.16      4.25 o 
   4  -3   6      348.06      358.07     14.44 o 
   5  -3   6      330.30      347.30      6.22 o 
  -6  -2   6      441.32      401.93      9.45 o 
  -5  -2   6     1885.75     1799.37     51.12 o 
  -4  -2   6     1373.78     1343.05     34.65 o 
  -3  -2   6        2.11        5.51      2.88 o 
  -2  -2   6      207.71      200.93      5.57 o 
  -1  -2   6     1160.39     1148.11     33.19 o 
   0  -2   6     4313.63     4281.64     33.18 o 
   1  -2   6      817.61      790.11     12.81 o 
   2  -2   6     1520.07     1530.79     12.48 o 
   3  -2   6      391.93      395.76     30.98 o 
   4  -2   6      180.53      203.26      5.04 o 
   5  -2   6      185.46      194.70      5.59 o 
  -6  -1   6      116.88      121.60      8.71 o 
  -5  -1   6      343.19      336.83      9.99 o 
  -4  -1   6      493.03      480.40     11.91 o 
  -3  -1   6      514.03      514.67     12.22 o 
  -2  -1   6     1330.51     1290.71     30.68 o 
  -1  -1   6     2375.05     2279.76     60.41 o 
   0  -1   6      788.88      843.32      6.20 o 
   1  -1   6       33.64       27.74      4.93 o 
   2  -1   6       48.75       50.28      3.27 o 
   3  -1   6      586.46      598.16      7.09 o 
   4  -1   6     1906.28     1929.79     85.86 o 
   5  -1   6      369.01      367.13     15.01 o 
  -6   0   6       40.49       44.04      6.33 o 
  -5   0   6       25.32       22.38      3.54 o 
  -4   0   6       31.80       34.97      3.61 o 
  -3   0   6      250.29      244.44      4.09 o 
  -2   0   6     2920.26     2978.51     64.00 o 
  -1   0   6     9109.66     8887.10    124.48 o 
   0   0   6     9470.52     9270.82    180.39 o 
   1   0   6      312.92      287.21      6.86 o 
   2   0   6      545.23      569.14      5.49 o 
   3   0   6      576.60      653.47      7.09 o 
   4   0   6     1000.35      970.48     46.99 o 
   5   0   6      330.46      312.02      5.37 o 
  -6   1   6      863.39      879.05      9.37 o 
  -5   1   6      751.82      823.91      8.10 o 
  -4   1   6       88.41       91.46      5.02 o 
  -3   1   6       14.23       13.49      4.23 o 
  -2   1   6       54.63       57.38      3.46 o 
  -1   1   6     6948.35     7265.30     66.09 o 
   0   1   6      884.78      895.37     18.25 o 
   1   1   6      937.09      889.66     34.10 o 
   2   1   6      408.91      352.13      6.85 o 
   3   1   6      505.16      548.44     18.24 o 
   4   1   6      281.63      256.99     11.84 o 
   5   1   6      203.66      206.20      5.66 o 
  -6   2   6      204.21      218.90      8.73 o 
  -5   2   6       55.34       56.87      4.08 o 
  -4   2   6      508.77      557.17      6.36 o 
  -3   2   6     2055.59     2144.73     12.41 o 
  -2   2   6     1228.11     1162.92     15.00 o 
  -1   2   6       30.91       25.78      3.66 o 
   0   2   6      606.24      555.90     11.88 o 
   1   2   6      464.57      440.56     15.32 o 
   2   2   6      356.95      377.26      9.94 o 
   3   2   6     2480.39     2566.70     60.81 o 
   4   2   6      720.25      765.86     11.27 o 
   5   2   6      429.78      416.35     13.34 o 
  -6   3   6       50.41       53.35      6.99 o 
  -5   3   6       13.60       18.58      5.51 o 
  -4   3   6       38.35       47.78      4.26 o 
  -3   3   6     1671.55     1796.74     24.74 o 
  -2   3   6     6762.61     6986.92    101.00 o 
  -1   3   6     4925.75     4806.29     34.31 o 
   0   3   6        7.44        7.01      3.82 o 
   1   3   6      283.80      300.69      4.84 o 
   2   3   6      920.70     1016.13     39.53 o 
   3   3   6     1018.74      932.33     63.94 o 
   4   3   6      314.15      323.67      6.84 o 
   5   3   6      117.18      115.05      5.06 o 
  -6   4   6      227.25      229.85     16.48 o 
  -5   4   6      108.81      114.01      6.25 o 
  -4   4   6        9.32        9.86      5.14 o 
  -3   4   6       11.62       14.84      3.89 o 
  -2   4   6     3295.76     3328.48     58.71 o 
  -1   4   6     1812.91     1878.40     38.79 o 
   0   4   6      242.98      229.86      5.84 o 
   1   4   6       61.61       52.44      4.03 o 
   2   4   6     1031.85     1081.94     48.80 o 
   3   4   6      634.56      663.93      7.30 o 
   4   4   6      167.57      144.30     40.41 o 
   5   4   6      174.93      182.79      5.40 o 
  -6   5   6       69.15       75.34     14.89 o 
  -5   5   6      316.19      344.63      9.76 o 
  -4   5   6      764.49      763.59      7.87 o 
  -3   5   6      635.91      618.21     17.26 o 
  -2   5   6      139.50      140.33      3.79 o 
  -1   5   6      312.20      309.59      4.16 o 
   0   5   6      413.05      421.05      6.89 o 
   1   5   6      219.52      233.80      5.63 o 
   2   5   6     2245.36     2330.05     17.49 o 
   3   5   6      810.53      899.93     24.79 o 
   4   5   6      482.36      455.06     26.73 o 
  -5   6   6       82.79       83.65      5.64 o 
  -4   6   6      991.06     1067.43     19.90 o 
  -3   6   6     1812.30     1827.79     57.14 o 
  -2   6   6     1339.77     1297.70     15.58 o 
  -1   6   6      145.93      134.52      4.09 o 
   0   6   6       21.20       25.31      4.20 o 
   1   6   6      184.78      209.10      4.38 o 
   2   6   6      664.93      636.35     11.45 o 
   3   6   6      545.03      565.75     29.25 o 
   4   6   6      135.08      123.76      8.91 o 
  -5   7   6        0.36        6.80      6.47 o 
  -4   7   6       13.51       19.09      5.87 o 
  -3   7   6     1386.56     1454.35     54.39 o 
  -2   7   6      732.88      746.81      7.04 o 
  -1   7   6       63.26       58.94      3.99 o 
   0   7   6       98.29       82.74      5.67 o 
   1   7   6     1045.46      996.72     16.93 o 
   2   7   6      536.87      505.71     14.60 o 
   3   7   6       55.27       52.98      4.36 o 
   4   7   6      264.65      290.45      7.96 o 
  -5   8   6      253.74      245.98     10.54 o 
  -4   8   6      188.51      198.77      5.91 o 
  -3   8   6      125.06      121.97      4.69 o 
  -2   8   6      144.72      147.23      5.67 o 
  -1   8   6      104.04      113.75      4.95 o 
   0   8   6       88.24      101.02      5.81 o 
   1   8   6     1444.07     1458.38     13.15 o 
   2   8   6      749.05      745.39      8.47 o 
   3   8   6      282.85      286.73     17.48 o 
  -4   9   6      621.66      611.51     23.12 o 
  -3   9   6      521.52      482.27     19.60 o 
  -2   9   6       63.58       64.07      5.02 o 
  -1   9   6        8.56       13.77      4.88 o 
   0   9   6       57.20       58.29      3.84 o 
   1   9   6      373.25      388.60     17.42 o 
   2   9   6      413.02      390.15      5.06 o 
   3   9   6      164.76      149.96      6.32 o 
  -4  10   6      217.19      197.38      7.57 o 
  -3  10   6      288.70      285.89      8.25 o 
  -2  10   6      203.56      204.02      7.71 o 
  -1  10   6       31.44       32.77      4.58 o 
   0  10   6      273.63      274.14     15.71 o 
   1  10   6      485.45      486.66     10.98 o 
   2  10   6       58.08       62.40      3.95 o 
  -3  11   6        3.91        4.69      5.66 o 
  -2  11   6       14.87       19.47      5.62 o 
  -1  11   6      172.67      178.34     11.08 o 
   0  11   6      618.55      601.98     21.32 o 
   1  11   6      233.80      234.32      8.26 o 
   0 -13   7      141.74      151.59      6.79 o 
  -2 -12   7      544.95      511.49     19.39 o 
  -1 -12   7      146.32      152.91      5.51 o 
   0 -12   7        0.53        6.01      4.46 o 
   1 -12   7       84.51       86.24      4.80 o 
   2 -12   7      113.62      109.70      8.80 o 
  -3 -11   7      500.02      495.56     28.35 o 
  -2 -11   7      557.68      589.24     21.58 o 
  -1 -11   7      337.08      343.50     18.04 o 
   0 -11   7       81.81       78.71      3.89 o 
   1 -11   7       20.20       24.44      6.22 o 
   2 -11   7       10.44       14.65      6.37 o 
   3 -11   7       51.77       60.05     11.56 o 
  -3 -10   7      446.04      427.29     14.60 o 
  -2 -10   7      759.36      816.68     35.09 o 
  -1 -10   7       52.13       51.64      3.96 o 
   0 -10   7      212.62      203.15     11.89 o 
   1 -10   7      378.33      366.35     28.78 o 
   2 -10   7      352.97      349.29      7.20 o 
   3 -10   7      169.49      170.74      5.82 o 
   4 -10   7       45.79       46.46      7.11 o 
  -4  -9   7      199.98      185.02     12.15 o 
  -3  -9   7      996.71     1001.90     31.78 o 
  -2  -9   7      464.58      463.21     22.39 o 
  -1  -9   7       11.15       15.50      4.18 o 
   0  -9   7       35.76       38.74      3.71 o 
   1  -9   7      390.19      376.14     10.08 o 
   2  -9   7      658.54      704.70     19.52 o 
   3  -9   7      511.87      514.59     13.92 o 
   4  -9   7      115.13      115.64      9.58 o 
  -4  -8   7      775.70      786.67     14.08 o 
  -3  -8   7     1118.45     1225.89     21.28 o 
  -2  -8   7      405.22      390.42      7.95 o 
  -1  -8   7      233.54      214.65      9.98 o 
   0  -8   7      107.89      107.00      3.90 o 
   1  -8   7        5.23        8.34      3.52 o 
   2  -8   7       57.64       64.44      5.54 o 
   3  -8   7      898.66      874.38     33.97 o 
   4  -8   7      275.43      280.23     11.40 o 
  -5  -7   7        1.24       -5.46      5.46 o 
  -4  -7   7      474.34      428.89     30.60 o 
  -3  -7   7      858.77      884.48     19.06 o 
  -2  -7   7      108.39      114.38      3.73 o 
  -1  -7   7      624.81      609.14     12.71 o 
   0  -7   7      569.33      542.64     10.89 o 
   1  -7   7      795.51      762.69     19.33 o 
   2  -7   7      621.61      656.00      7.33 o 
   3  -7   7      280.67      236.64      4.79 o 
   4  -7   7      134.54      127.90     12.82 o 
   5  -7   7       39.46       42.83      5.10 o 
  -5  -6   7      300.65      295.57      8.25 o 
  -4  -6   7     1743.85     1652.38     82.21 o 
  -3  -6   7      484.15      457.49      8.26 o 
  -2  -6   7       13.50       19.70      3.08 o 
  -1  -6   7      128.10      144.32      5.05 o 
   0  -6   7     1556.32     1547.24     13.81 o 
   1  -6   7     1373.95     1249.62     33.56 o 
   2  -6   7      653.60      619.65     23.89 o 
   3  -6   7      437.77      438.98      6.57 o 
   4  -6   7       17.50       14.86      4.63 o 
   5  -6   7        7.39        8.63      4.55 o 
  -5  -5   7      612.85      580.57     12.51 o 
  -4  -5   7     1693.18     1737.04     30.93 o 
  -3  -5   7      593.98      567.85     10.17 o 
  -2  -5   7       76.04       59.07      2.93 o 
  -1  -5   7      174.07      164.91      3.28 o 
   0  -5   7      222.69      218.36      3.91 o 
   1  -5   7        1.23        6.65      3.75 o 
   2  -5   7     1953.24     1838.67     56.98 o 
   3  -5   7      580.23      571.18     13.40 o 
   4  -5   7       61.69       67.45      3.97 o 
   5  -5   7      103.29      108.19      5.40 o 
  -5  -4   7      460.24      433.69     10.19 o 
  -4  -4   7      870.59      862.57     22.58 o 
  -3  -4   7      195.25      187.14      6.40 o 
  -2  -4   7      802.84      781.19     14.55 o 
  -1  -4   7      748.04      727.34     24.50 o 
   0  -4   7     2314.58     2294.28     69.05 o 
   1  -4   7     1641.87     1591.16     12.19 o 
   2  -4   7     1055.57     1027.49     34.64 o 
   3  -4   7      258.99      241.18      5.43 o 
   4  -4   7       66.63       71.00      4.85 o 
   5  -4   7      177.27      183.75      5.12 o 
  -6  -3   7      347.35      322.05     10.67 o 
  -5  -3   7     1333.69     1251.39     39.50 o 
  -4  -3   7      307.72      297.95     11.62 o 
  -3  -3   7      240.73      240.61      7.95 o 
  -2  -3   7      318.48      318.32      9.70 o 
  -1  -3   7     1347.93     1283.28      8.67 o 
   0  -3   7     1897.30     1769.22     20.22 o 
   1  -3   7     1842.37     1846.64      8.52 o 
   2  -3   7      793.29      813.26     24.38 o 
   3  -3   7       17.11       18.31      4.26 o 
   4  -3   7        0.27        2.88      4.20 o 
   5  -3   7       31.19       42.49      5.30 o 
  -6  -2   7      449.91      406.31     20.26 o 
  -5  -2   7     1590.75     1649.65     44.44 o 
  -4  -2   7      388.29      396.66     10.08 o 
  -3  -2   7       20.42       27.52      3.19 o 
  -2  -2   7      512.83      577.00     14.49 o 
  -1  -2   7     1793.03     1852.46     50.76 o 
   0  -2   7     1594.07     1883.86     30.05 o 
   1  -2   7     3339.82     3147.94     37.90 o 
   2  -2   7     2730.83     2529.28     23.50 o 
   3  -2   7      241.82      264.81      7.15 o 
   4  -2   7       17.22       12.03      5.61 o 
   5  -2   7      199.76      185.04      9.39 o 
  -6  -1   7      336.41      319.07     15.30 o 
  -5  -1   7      718.01      711.53     21.51 o 
  -4  -1   7      291.00      283.01     12.33 o 
  -3  -1   7      443.76      418.96      8.56 o 
  -2  -1   7      788.69      761.59     14.13 o 
  -1  -1   7     4943.54     5272.26     77.66 o 
   0  -1   7     3387.16     3265.36     49.85 o 
   1  -1   7     1003.93     1008.04     41.52 o 
   2  -1   7      268.68      270.77      8.16 o 
   3  -1   7      493.62      521.24      5.67 o 
   4  -1   7      238.32      235.67      4.79 o 
   5  -1   7      629.70      592.09     18.31 o 
  -6   0   7      801.16      782.10     33.85 o 
  -5   0   7      216.52      221.69      5.21 o 
  -4   0   7      193.24      193.74      5.32 o 
  -3   0   7      190.40      204.23      4.39 o 
  -2   0   7      954.95      928.55     26.49 o 
  -1   0   7     1314.83     1222.64     10.55 o 
   0   0   7     3451.95     3430.26     65.28 o 
   1   0   7     1232.38     1256.16     37.28 o 
   2   0   7      421.44      398.36      5.13 o 
   3   0   7       10.35       10.74      4.03 o 
   4   0   7      144.82      176.99      5.95 o 
   5   0   7      525.90      521.20     20.03 o 
  -6   1   7      583.21      615.81     12.43 o 
  -5   1   7      452.76      482.97      5.73 o 
  -4   1   7        3.14        4.94      3.86 o 
  -3   1   7       93.38       94.39      3.53 o 
  -2   1   7     1096.72     1104.79     31.12 o 
  -1   1   7      470.51      603.01      7.49 o 
   0   1   7     3718.20     3476.37     49.64 o 
   1   1   7     3496.89     3390.34     98.72 o 
   2   1   7      803.42      810.17     32.08 o 
   3   1   7       12.56       13.68      5.15 o 
   4   1   7      206.61      186.91     11.40 o 
   5   1   7      392.26      381.39      6.19 o 
  -6   2   7      410.74      417.28      7.96 o 
  -5   2   7       58.73       73.79      5.58 o 
  -4   2   7      272.17      279.88      5.15 o 
  -3   2   7     1583.73     1611.62     37.56 o 
  -2   2   7     2809.67     2903.29     64.63 o 
  -1   2   7     1050.54     1010.24      6.39 o 
   0   2   7     1645.65     1650.11     24.09 o 
   1   2   7      655.14      676.43      6.30 o 
   2   2   7      478.48      517.55     10.59 o 
   3   2   7       74.43       62.49     34.35 o 
   4   2   7     1106.78     1050.33     12.05 o 
   5   2   7      311.35      316.76      7.54 o 
  -6   3   7      190.23      201.20      7.28 o 
  -5   3   7       76.19       81.05      4.90 o 
  -4   3   7        5.55        8.41      4.96 o 
  -3   3   7      502.22      519.29      6.78 o 
  -2   3   7     1737.27     1642.39     38.46 o 
  -1   3   7     2184.33     2190.35     17.96 o 
   0   3   7      392.14      389.24      6.66 o 
   1   3   7      273.05      249.97      6.38 o 
   2   3   7      200.42      209.89      9.22 o 
   3   3   7      170.35      185.60     19.13 o 
   4   3   7      591.25      547.25     28.10 o 
   5   3   7      714.01      693.27     19.13 o 
  -6   4   7      266.12      277.29     15.50 o 
  -5   4   7       14.97       14.94      4.22 o 
  -4   4   7        9.70       11.30      5.29 o 
  -3   4   7      297.02      309.31      6.11 o 
  -2   4   7       24.05       22.93      3.31 o 
  -1   4   7     2950.21     2913.34     23.95 o 
   0   4   7     1772.06     1758.29     15.81 o 
   1   4   7      983.18      957.87     12.62 o 
   2   4   7       57.59       58.91      3.54 o 
   3   4   7      156.77      163.25     10.59 o 
   4   4   7      553.82      542.05     17.74 o 
  -5   5   7      136.26      134.57      6.67 o 
  -4   5   7      614.12      660.77      8.03 o 
  -3   5   7      986.42      971.71     28.68 o 
  -2   5   7      602.44      636.03      7.27 o 
  -1   5   7      856.45      848.36     14.97 o 
   0   5   7      423.46      430.13      7.35 o 
   1   5   7      279.42      305.97     12.37 o 
   2   5   7       68.07       75.82      4.09 o 
   3   5   7     1246.44     1271.86     88.59 o 
   4   5   7      380.84      365.97     32.48 o 
  -5   6   7       26.29       26.62      6.27 o 
  -4   6   7      396.64      446.72      7.47 o 
  -3   6   7      505.55      492.79     15.31 o 
  -2   6   7      757.72      736.25     12.22 o 
  -1   6   7      527.48      503.08     10.72 o 
   0   6   7        0.72        2.86      3.69 o 
   1   6   7       31.03       42.64      6.59 o 
   2   6   7       94.95      105.42      4.42 o 
   3   6   7      914.84      873.78     13.18 o 
   4   6   7      814.16      788.00     20.02 o 
  -5   7   7        2.34        4.69      6.58 o 
  -4   7   7       87.88       87.68      6.22 o 
  -3   7   7      292.61      321.61      6.25 o 
  -2   7   7     1220.26     1270.30     26.49 o 
  -1   7   7      341.44      326.09      5.80 o 
   0   7   7      824.47      803.12      6.76 o 
   1   7   7      270.33      260.23     11.30 o 
   2   7   7       23.55       27.07      3.62 o 
   3   7   7      282.39      286.78      7.01 o 
  -4   8   7      313.52      297.29      9.06 o 
  -3   8   7      268.18      259.77     10.31 o 
  -2   8   7      265.81      258.32      5.71 o 
  -1   8   7      190.33      191.71      4.85 o 
   0   8   7      104.06      105.54      3.94 o 
   1   8   7      103.84      110.71      3.98 o 
   2   8   7     1107.57     1088.42     23.92 o 
   3   8   7      347.08      350.32      6.75 o 
  -4   9   7      186.33      189.19      8.83 o 
  -3   9   7      483.45      491.44     24.03 o 
  -2   9   7      221.69      206.71     10.12 o 
  -1   9   7        4.40        2.14      4.35 o 
   0   9   7       18.24       25.63      4.20 o 
   1   9   7       49.09       52.94      4.38 o 
   2   9   7      647.02      627.18     21.30 o 
  -3  10   7      452.12      447.47     20.02 o 
  -2  10   7      259.06      256.04      6.26 o 
  -1  10   7      266.84      265.30     10.93 o 
   0  10   7      108.69       97.09      4.81 o 
   1  10   7       36.24       36.83      5.35 o 
  -2  11   7       35.01       38.03      5.85 o 
  -1  11   7      193.68      188.12      6.25 o 
   0  11   7      105.67      109.05      4.78 o 
  -1 -12   8       67.78       74.49      4.64 o 
   0 -12   8      107.23      108.18      8.21 o 
   1 -12   8      110.18      116.45      6.22 o 
   2 -12   8       96.88       93.82      5.47 o 
  -2 -11   8      469.17      460.30     18.39 o 
  -1 -11   8      133.42      141.31      5.27 o 
   0 -11   8       96.89       92.73      5.22 o 
   1 -11   8        1.63        3.72      4.99 o 
   2 -11   8        0.71        6.44      5.27 o 
   3 -11   8      129.15      135.85     15.25 o 
  -3 -10   8       59.46       62.16      4.74 o 
  -2 -10   8      510.22      542.57     22.88 o 
  -1 -10   8      399.66      402.23     20.10 o 
   0 -10   8       88.24       92.21      4.36 o 
   1 -10   8      150.77      144.47      7.67 o 
   2 -10   8        0.76        2.79      6.06 o 
   3 -10   8        1.38       -3.24      6.41 o 
  -4  -9   8       21.31       23.03      5.24 o 
  -3  -9   8      290.97      293.25      6.59 o 
  -2  -9   8      311.63      324.79     10.58 o 
  -1  -9   8      156.93      162.79      4.19 o 
   0  -9   8       80.45       90.33      4.79 o 
   1  -9   8      228.71      239.92      6.11 o 
   2  -9   8      491.95      481.83     21.10 o 
   3  -9   8      449.63      474.10     23.15 o 
   4  -9   8      230.13      227.50      7.35 o 
  -4  -8   8      359.85      334.21     20.63 o 
  -3  -8   8      614.25      609.90     22.10 o 
  -2  -8   8      203.24      189.15      9.59 o 
  -1  -8   8      258.50      260.18      7.46 o 
   0  -8   8        4.50        7.00      3.54 o 
   1  -8   8       14.56       17.39      4.19 o 
   2  -8   8      583.30      592.71      7.46 o 
   3  -8   8      923.16      958.29      8.77 o 
   4  -8   8      556.66      504.74      7.09 o 
  -5  -7   8        5.94       12.36      4.67 o 
  -4  -7   8       29.64       32.10      4.39 o 
  -3  -7   8      621.62      620.92     26.57 o 
  -2  -7   8     1162.54     1165.33     46.38 o 
  -1  -7   8      361.70      354.57      8.91 o 
   0  -7   8      211.48      201.07      5.18 o 
   1  -7   8      103.11      110.17      4.29 o 
   2  -7   8       44.67       45.19      4.10 o 
   3  -7   8      409.53      416.62     12.85 o 
   4  -7   8      100.02       93.69      5.25 o 
  -5  -6   8       40.86       39.38      4.61 o 
  -4  -6   8      458.37      466.75     13.84 o 
  -3  -6   8      400.49      384.31     12.25 o 
  -2  -6   8       61.13       62.44      3.71 o 
  -1  -6   8      120.65      133.13      8.14 o 
   0  -6   8      673.18      700.98      6.67 o 
   1  -6   8      831.93      844.95     21.59 o 
   2  -6   8      524.93      514.84     18.24 o 
   3  -6   8      639.50      650.83     17.24 o 
   4  -6   8      143.20      115.09     16.26 o 
   5  -6   8       18.50       16.80      4.77 o 
  -5  -5   8      370.52      334.42      8.20 o 
  -4  -5   8      833.41      803.54     21.36 o 
  -3  -5   8      206.55      200.53      8.27 o 
  -2  -5   8      267.88      259.53      4.19 o 
  -1  -5   8        1.02        1.82      2.81 o 
   0  -5   8       49.88       61.74      3.38 o 
   1  -5   8     1963.28     1984.89     40.77 o 
   2  -5   8     1807.70     1733.93     58.75 o 
   3  -5   8      960.61      934.38     18.61 o 
   4  -5   8      372.03      370.22     11.97 o 
   5  -5   8       44.71       43.53      4.97 o 
  -5  -4   8        9.63       11.06      3.56 o 
  -4  -4   8      737.72      694.78     31.95 o 
  -3  -4   8     2168.97     2095.70     47.44 o 
  -2  -4   8      487.40      479.00     10.39 o 
  -1  -4   8       70.68       73.69      5.47 o 
   0  -4   8      389.69      468.15      9.60 o 
   1  -4   8      280.26      246.29      4.17 o 
   2  -4   8      606.09      611.57     12.16 o 
   3  -4   8      125.70      121.19      5.92 o 
   4  -4   8      240.91      265.46      4.87 o 
   5  -4   8      364.07      349.74      9.84 o 
  -5  -3   8      222.13      231.88     10.78 o 
  -4  -3   8      171.95      167.19      3.31 o 
  -3  -3   8      231.59      228.53      6.44 o 
  -2  -3   8      333.09      357.03     12.26 o 
  -1  -3   8       96.57       88.98      2.70 o 
   0  -3   8     1336.70     1387.02     22.72 o 
   1  -3   8     1790.10     1821.78     24.42 o 
   2  -3   8      927.19      963.81     12.25 o 
   3  -3   8      253.11      251.26     10.61 o 
   4  -3   8       54.37       61.80      4.90 o 
   5  -3   8      110.30      107.99      4.47 o 
  -6  -2   8      348.63      319.11     22.93 o 
  -5  -2   8     1054.67     1012.55     41.12 o 
  -4  -2   8       61.99       69.62      5.65 o 
  -3  -2   8      112.99      108.68      3.22 o 
  -2  -2   8      336.49      364.68      5.35 o 
  -1  -2   8       11.85       10.90      2.62 o 
   0  -2   8     1272.04     1228.05     15.16 o 
   1  -2   8     2591.26     2582.15     54.41 o 
   2  -2   8     3263.96     3289.79    116.80 o 
   3  -2   8      587.26      635.28      6.07 o 
   4  -2   8        6.08        4.84      4.10 o 
   5  -2   8       11.72       17.54      4.78 o 
  -6  -1   8        8.40        3.11      5.07 o 
  -5  -1   8      523.75      519.86      6.53 o 
  -4  -1   8     1951.81     1903.93     15.67 o 
  -3  -1   8      546.39      535.42     11.49 o 
  -2  -1   8       22.81       32.14      2.96 o 
  -1  -1   8      439.85      544.09      5.66 o 
   0  -1   8     1115.24     1002.48     14.92 o 
   1  -1   8      140.35      124.37      3.56 o 
   2  -1   8       28.72       32.68      4.11 o 
   3  -1   8      666.83      653.43     17.33 o 
   4  -1   8      789.15      780.89     20.85 o 
   5  -1   8       71.57       72.08      4.03 o 
  -6   0   8      122.73      126.69     13.98 o 
  -5   0   8       85.91       85.06      6.03 o 
  -4   0   8      241.37      235.37      4.86 o 
  -3   0   8      239.40      247.56      4.12 o 
  -2   0   8        1.39        1.74      2.89 o 
  -1   0   8     1883.68     1868.21     12.06 o 
   0   0   8     3969.59     3743.63    181.12 o 
   1   0   8     1084.13      912.13     86.23 o 
   2   0   8      216.90      236.18      4.33 o 
   3   0   8       94.94       88.74      3.26 o 
   4   0   8      320.64      282.27      5.14 o 
   5   0   8      461.19      436.46      6.64 o 
  -6   1   8      492.10      504.49     23.01 o 
  -5   1   8       91.08      103.54      5.71 o 
  -4   1   8      333.74      333.76      6.67 o 
  -3   1   8      173.64      181.95      9.56 o 
  -2   1   8        0.53        1.06      3.17 o 
  -1   1   8     1197.29     1187.90     12.08 o 
   0   1   8     2548.57     2343.78     63.27 o 
   1   1   8     4990.16     4867.46    151.52 o 
   2   1   8      564.99      570.83     12.80 o 
   3   1   8        0.47        4.47      3.18 o 
   4   1   8       10.22        7.12      5.72 o 
   5   1   8       74.37       79.53      7.02 o 
  -6   2   8      276.57      303.91      6.63 o 
  -5   2   8      518.89      524.75      6.51 o 
  -4   2   8      515.21      539.30     16.02 o 
  -3   2   8       38.93       33.74      4.10 o 
  -2   2   8      427.16      472.18      6.57 o 
  -1   2   8      286.77      262.18      3.66 o 
   0   2   8      350.91      338.56      4.74 o 
   1   2   8      123.68      103.02     24.24 o 
   2   2   8      556.14      515.14     18.25 o 
   3   2   8      909.97      830.65     24.73 o 
   4   2   8      104.48      117.09      6.23 o 
   5   2   8      416.77      406.40      6.27 o 
  -6   3   8       59.73       72.25      7.02 o 
  -5   3   8      166.63      166.97      5.33 o 
  -4   3   8       62.14       74.55      5.35 o 
  -3   3   8        5.89        9.31      5.00 o 
  -2   3   8     2485.70     2482.13     41.94 o 
  -1   3   8     3261.95     3120.53     76.97 o 
   0   3   8      613.33      594.03     10.22 o 
   1   3   8      125.40      139.92      4.32 o 
   2   3   8        6.82        7.46      3.57 o 
   3   3   8      564.35      524.66      5.80 o 
   4   3   8      305.42      309.38     10.08 o 
  -5   4   8      253.76      265.40      6.03 o 
  -4   4   8       16.64       13.02      4.26 o 
  -3   4   8        0.71        1.43      5.20 o 
  -2   4   8      823.48      839.01     10.81 o 
  -1   4   8     1444.27     1417.58     36.48 o 
   0   4   8     3890.22     3927.99     66.86 o 
   1   4   8      489.75      484.82      7.47 o 
   2   4   8        2.47        1.74      3.27 o 
   3   4   8       22.19       16.24      4.02 o 
   4   4   8      126.76      115.10     55.65 o 
  -5   5   8      372.44      364.57      6.11 o 
  -4   5   8       15.30       17.60      5.62 o 
  -3   5   8      259.04      277.87      7.78 o 
  -2   5   8      143.96      145.21      3.98 o 
  -1   5   8      785.05      760.81     10.59 o 
   0   5   8       56.39       54.02      3.18 o 
   1   5   8      252.85      247.04      4.51 o 
   2   5   8     1165.00     1108.88     28.93 o 
   3   5   8      153.60      154.56      8.14 o 
   4   5   8      433.67      426.83      8.00 o 
  -5   6   8       75.13       80.31      8.86 o 
  -4   6   8      137.35      141.09      5.58 o 
  -3   6   8      982.43     1067.11     28.61 o 
  -2   6   8     1049.06     1010.47     15.67 o 
  -1   6   8      914.41      907.08      9.54 o 
   0   6   8      139.08      149.09      4.70 o 
   1   6   8       57.74       60.16      3.95 o 
   2   6   8      440.96      405.79     19.27 o 
   3   6   8      409.11      401.32     14.24 o 
  -5   7   8        5.83        5.13      6.72 o 
  -4   7   8        0.35       15.94      5.15 o 
  -3   7   8      615.44      618.01     14.82 o 
  -2   7   8      695.32      708.13     13.71 o 
  -1   7   8     1287.15     1289.03     10.25 o 
   0   7   8      520.37      515.96     11.69 o 
   1   7   8       42.48       47.08      5.33 o 
   2   7   8      100.76       95.74      4.46 o 
   3   7   8       71.09       77.17     12.45 o 
  -4   8   8       53.71       47.97      5.49 o 
  -3   8   8       25.50       24.42      4.62 o 
  -2   8   8      519.22      525.34     13.41 o 
  -1   8   8       94.22       97.78      5.01 o 
   0   8   8       84.04       94.14      5.47 o 
   1   8   8      773.72      771.34     19.50 o 
   2   8   8      270.00      271.10      7.23 o 
  -4   9   8      372.58      397.73     21.48 o 
  -3   9   8      548.42      524.61     17.90 o 
  -2   9   8      461.02      463.18     11.88 o 
  -1   9   8       22.73       22.42      4.40 o 
   0   9   8       13.98       10.67      4.33 o 
   1   9   8      274.60      261.96      4.84 o 
   2   9   8      310.80      292.43      5.12 o 
  -3  10   8      305.11      286.44     16.49 o 
  -2  10   8      759.05      741.05     27.94 o 
  -1  10   8      258.88      247.33     10.38 o 
   0  10   8       10.46       13.88      4.16 o 
   1  10   8       42.40       35.26      4.90 o 
  -1  11   8      159.06      159.47      7.99 o 
  -1 -12   9        0.67        1.07      4.67 o 
   0 -12   9       72.43       78.15      5.04 o 
   1 -12   9      368.38      357.78     16.30 o 
  -2 -11   9      155.72      160.77      5.63 o 
  -1 -11   9      544.08      517.76     19.35 o 
   0 -11   9      170.69      156.82      7.21 o 
   1 -11   9       12.75       12.65      4.57 o 
   2 -11   9        1.56        0.65      4.74 o 
  -3 -10   9       73.66       71.29      4.23 o 
  -2 -10   9      114.30      124.26      5.19 o 
  -1 -10   9      883.37      915.99      9.07 o 
   0 -10   9     2165.90     2243.74     82.31 o 
   1 -10   9      393.17      415.85     11.51 o 
   2 -10   9       24.20       31.57      6.41 o 
   3 -10   9       32.79       33.91      6.68 o 
  -4  -9   9       57.92       55.52      4.42 o 
  -3  -9   9        3.70        8.35      6.66 o 
  -2  -9   9       10.94       15.30      3.99 o 
  -1  -9   9       45.55       50.44      3.34 o 
   0  -9   9      704.12      728.99      6.95 o 
   1  -9   9      133.41      135.83      4.69 o 
   2  -9   9      165.25      156.51     10.23 o 
   3  -9   9      800.78      830.81     16.02 o 
   4  -9   9      166.18      147.24      7.81 o 
  -4  -8   9       59.12       58.84      5.27 o 
  -3  -8   9      172.19      175.41      5.83 o 
  -2  -8   9     1318.82     1279.49     24.87 o 
  -1  -8   9      488.36      495.94     17.62 o 
   0  -8   9        0.51        5.49      3.31 o 
   1  -8   9       24.48       21.81      4.18 o 
   2  -8   9      450.29      473.37     16.25 o 
   3  -8   9      996.76      981.80     28.72 o 
   4  -8   9      703.35      650.11     29.87 o 
  -4  -7   9       64.79       57.93      6.62 o 
  -3  -7   9       65.21       69.73      3.27 o 
  -2  -7   9     1244.92     1213.29     33.31 o 
  -1  -7   9     4966.95     5043.24     90.84 o 
   0  -7   9      745.30      766.26      9.37 o 
   1  -7   9        6.96        9.32      3.99 o 
   2  -7   9       74.45       76.93      4.16 o 
   3  -7   9      412.89      370.36     13.46 o 
   4  -7   9      567.21      528.68     17.49 o 
  -5  -6   9       55.24       51.36      5.42 o 
  -4  -6   9        0.51        2.37      3.55 o 
  -3  -6   9       19.54       18.19      2.79 o 
  -2  -6   9       12.69       12.84      3.47 o 
  -1  -6   9     1351.82     1400.08     29.13 o 
   0  -6   9      835.74      799.32     32.75 o 
   1  -6   9      136.05      130.72      3.53 o 
   2  -6   9     1117.56     1127.62     13.46 o 
   3  -6   9      775.56      761.01     24.28 o 
   4  -6   9      152.29      146.26      5.41 o 
  -5  -5   9       94.55       97.25      4.01 o 
  -4  -5   9      256.19      252.85      6.23 o 
  -3  -5   9     1663.04     1569.99     37.33 o 
  -2  -5   9      696.89      695.12     12.97 o 
  -1  -5   9        1.75        5.71      2.91 o 
   0  -5   9      189.83      190.47      3.83 o 
   1  -5   9     1566.46     1607.65     15.71 o 
   2  -5   9     2133.00     2066.64     35.25 o 
   3  -5   9      916.50      924.65     29.71 o 
   4  -5   9      449.79      463.86     10.06 o 
  -5  -4   9        6.93        6.79      3.66 o 
  -4  -4   9      102.19       96.97      3.53 o 
  -3  -4   9     1730.98     1640.77     30.83 o 
  -2  -4   9     5490.08     5298.19     85.22 o 
  -1  -4   9      823.90      827.81     17.74 o 
   0  -4   9        1.57       -2.88      2.88 o 
   1  -4   9      103.99      110.43      3.78 o 
   2  -4   9      937.57      954.99     10.78 o 
   3  -4   9     1287.19     1108.97    156.67 o 
   4  -4   9      318.15      338.57     12.19 o 
   5  -4   9      181.41      177.52      5.45 o 
  -5  -3   9        7.89        9.17      3.34 o 
  -4  -3   9        3.28        4.59      3.17 o 
  -3  -3   9        3.29        2.93      2.97 o 
  -2  -3   9     2251.44     2224.33     36.37 o 
  -1  -3   9      764.30      705.06     20.28 o 
   0  -3   9       91.45       83.18      2.97 o 
   1  -3   9     2566.30     2683.56     19.54 o 
   2  -3   9     1921.27     2008.38     54.50 o 
   3  -3   9      325.50      317.08     12.70 o 
   4  -3   9       46.83       40.54      4.05 o 
   5  -3   9        0.58        2.57      4.46 o 
  -5  -2   9      446.65      440.89     11.53 o 
  -4  -2   9      960.83      926.87     37.88 o 
  -3  -2   9      241.33      233.31      4.00 o 
  -2  -2   9      277.25      289.76      5.75 o 
  -1  -2   9      156.89      164.20      5.36 o 
   0  -2   9      888.98      833.28     31.09 o 
   1  -2   9     3296.07     3328.66     45.74 o 
   2  -2   9     1975.17     1902.46    106.61 o 
   3  -2   9      714.82      754.77     15.96 o 
   4  -2   9      281.08      276.30      8.13 o 
   5  -2   9       56.18       46.95      4.55 o 
  -6  -1   9        1.29       16.04      7.44 o 
  -5  -1   9       63.78       63.78      5.59 o 
  -4  -1   9     1859.58     1903.36      8.99 o 
  -3  -1   9     3861.01     3872.36     49.54 o 
  -2  -1   9      385.14      395.15      6.17 o 
  -1  -1   9      121.35      130.82      3.63 o 
   0  -1   9      350.55      356.69      4.08 o 
   1  -1   9      721.02      755.61     15.23 o 
   2  -1   9     2034.81     2088.25     78.47 o 
   3  -1   9      932.00      941.04     22.91 o 
   4  -1   9      322.11      315.88     13.27 o 
   5  -1   9      182.46      156.56      4.43 o 
  -6   0   9        2.07       -3.88      6.49 o 
  -5   0   9       27.24       27.14      5.41 o 
  -4   0   9       33.96       33.21      4.13 o 
  -3   0   9     1255.20     1253.76     13.99 o 
  -2   0   9      631.75      571.39      5.39 o 
  -1   0   9      196.07      158.23      8.49 o 
   0   0   9     3600.80     3791.40     58.65 o 
   1   0   9     2280.04     2290.48     37.20 o 
   2   0   9      562.63      588.14      5.71 o 
   3   0   9       99.97       85.42      3.55 o 
   4   0   9       26.03       29.19      4.21 o 
   5   0   9      268.42      292.37      6.94 o 
  -6   1   9      195.77      191.38      8.34 o 
  -5   1   9      551.17      563.41      9.96 o 
  -4   1   9      182.84      182.86     12.49 o 
  -3   1   9      249.75      244.86      4.32 o 
  -2   1   9      210.62      198.51      3.74 o 
  -1   1   9      323.36      315.06      4.29 o 
   0   1   9     3923.93     3803.02    104.14 o 
   1   1   9     2587.47     2505.90     42.35 o 
   2   1   9      613.24      560.54      7.31 o 
   3   1   9      308.39      285.75     14.86 o 
   4   1   9      227.04      185.99      4.83 o 
  -5   2   9      882.80      899.22     12.94 o 
  -4   2   9     2156.72     2228.81     16.07 o 
  -3   2   9      594.91      601.64      5.88 o 
  -2   2   9      132.91      135.05      4.00 o 
  -1   2   9      108.23      112.95      3.43 o 
   0   2   9      664.79      654.85      8.79 o 
   1   2   9     3371.80     3360.28     28.10 o 
   2   2   9     1326.82     1223.07     35.39 o 
   3   2   9      174.31      184.09      4.87 o 
   4   2   9      283.84      267.36      6.94 o 
  -5   3   9       60.10       66.65      5.01 o 
  -4   3   9      362.72      373.36     13.13 o 
  -3   3   9      300.98      319.79     18.60 o 
  -2   3   9      467.11      426.78      4.65 o 
  -1   3   9     2727.76     2698.18     49.23 o 
   0   3   9      881.54      878.24     32.35 o 
   1   3   9      553.70      560.10     13.78 o 
   2   3   9      314.42      238.01     54.50 o 
   3   3   9       90.23       87.94      4.90 o 
   4   3   9      232.31      245.80      5.17 o 
  -5   4   9       48.12       49.18      4.55 o 
  -4   4   9       52.38       50.78      5.69 o 
  -3   4   9       17.62       15.78      4.59 o 
  -2   4   9      162.58      177.05      4.78 o 
  -1   4   9     1875.48     1661.12    203.62 o 
   0   4   9     2437.02     2192.72     62.96 o 
   1   4   9      798.27      730.96      6.19 o 
   2   4   9      158.72      138.35      7.35 o 
   3   4   9      339.85      244.32     44.22 o 
   4   4   9       74.11       60.94      6.91 o 
  -5   5   9     1287.27     1288.57     11.20 o 
  -4   5   9      266.43      282.73      6.84 o 
  -3   5   9        3.95       11.15      3.93 o 
  -2   5   9      217.78      215.82      4.57 o 
  -1   5   9      795.51      779.43     23.92 o 
   0   5   9     1849.11     1930.92     73.52 o 
   1   5   9      927.77      939.51     30.01 o 
   2   5   9      248.69      252.68     12.27 o 
   3   5   9      285.40      269.02     13.32 o 
  -5   6   9      159.75      150.16      6.10 o 
  -4   6   9      255.10      266.89      6.56 o 
  -3   6   9      200.14      201.47      6.69 o 
  -2   6   9      825.88      831.34     10.54 o 
  -1   6   9      535.23      492.71      7.92 o 
   0   6   9      638.12      620.15      6.65 o 
   1   6   9      101.05      103.61      4.26 o 
   2   6   9      146.72      142.48      9.26 o 
   3   6   9      318.77      286.88     30.04 o 
  -4   7   9        0.23       -0.45      6.31 o 
  -3   7   9      241.51      238.94      5.55 o 
  -2   7   9      688.00      716.85      8.80 o 
  -1   7   9      909.94      959.78     35.07 o 
   0   7   9     1045.44     1088.63     28.83 o 
   1   7   9      235.14      226.24      5.46 o 
   2   7   9      134.55      117.32      4.71 o 
   3   7   9       56.91       66.06     11.29 o 
  -4   8   9        4.77        5.48      5.48 o 
  -3   8   9       89.95       85.52      5.00 o 
  -2   8   9      448.53      432.62     12.90 o 
  -1   8   9      988.73     1014.35      8.38 o 
   0   8   9      345.61      348.06      6.20 o 
   1   8   9      177.05      183.21      4.94 o 
   2   8   9      277.70      277.67      6.03 o 
  -3   9   9      498.87      462.75     20.89 o 
  -2   9   9      166.80      144.32      5.93 o 
  -1   9   9      228.13      231.30      5.91 o 
   0   9   9       55.16       48.24      4.67 o 
   1   9   9       34.69       34.96      4.72 o 
  -2  10   9      553.95      539.93     10.82 o 
  -1  10   9      678.43      708.34      7.86 o 
   0  10   9      101.02      103.24      5.84 o 
  -1 -12  10       53.40       59.58      5.71 o 
   0 -12  10      969.83      921.02     16.17 o 
   1 -12  10      297.66      314.20     13.85 o 
  -2 -11  10      189.18      182.55     10.62 o 
  -1 -11  10      306.53      310.09      5.44 o 
   0 -11  10      784.69      793.45     34.55 o 
   1 -11  10      272.53      285.78      5.65 o 
   2 -11  10       37.96       29.16      7.71 o 
  -3 -10  10       17.01       17.42      5.47 o 
  -2 -10  10      122.93      128.66      4.70 o 
  -1 -10  10      369.25      379.72     13.05 o 
   0 -10  10      247.42      277.17      5.71 o 
   1 -10  10      321.16      333.52      9.17 o 
   2 -10  10      110.98      118.12      8.70 o 
   3 -10  10        6.92        7.56      4.83 o 
  -3  -9  10       25.22       16.84      4.41 o 
  -2  -9  10      115.75      114.14      4.14 o 
  -1  -9  10     2180.55     2284.55     56.59 o 
   0  -9  10      561.11      590.60      8.35 o 
   1  -9  10      473.53      490.21      8.38 o 
   2  -9  10      550.24      584.90     13.02 o 
   3  -9  10      132.83      132.54      5.72 o 
  -4  -8  10       77.76       77.85      5.83 o 
  -3  -8  10      176.08      171.24      6.22 o 
  -2  -8  10      969.30      971.53     58.92 o 
  -1  -8  10     1917.89     1936.66     87.84 o 
   0  -8  10      111.36      113.06      4.39 o 
   1  -8  10      143.30      148.29      4.38 o 
   2  -8  10      141.56      141.80      6.07 o 
   3  -8  10      246.36      259.95      6.83 o 
   4  -8  10      116.78      121.09      7.06 o 
  -4  -7  10       24.88       24.07      4.35 o 
  -3  -7  10       49.42       52.67      3.55 o 
  -2  -7  10      476.17      473.48     15.48 o 
  -1  -7  10      835.09      841.16     28.62 o 
   0  -7  10      630.16      643.02      5.32 o 
   1  -7  10      114.15      114.14      3.36 o 
   2  -7  10       43.36       49.07      4.76 o 
   3  -7  10      252.91      246.35      5.34 o 
   4  -7  10      168.89      173.32      7.26 o 
  -5  -6  10       33.86       32.45      4.08 o 
  -4  -6  10       94.61       86.79      4.25 o 
  -3  -6  10      153.31      157.48      5.29 o 
  -2  -6  10     3261.54     3264.05     87.00 o 
  -1  -6  10      891.19      860.45     29.06 o 
   0  -6  10     1811.82     1783.69     54.20 o 
   1  -6  10     1014.61      996.12     17.04 o 
   2  -6  10       54.28       60.15      4.34 o 
   3  -6  10      263.40      288.15      5.71 o 
   4  -6  10      311.58      309.43      5.27 o 
  -5  -5  10       85.02       85.91      4.95 o 
  -4  -5  10       95.66       99.09      4.99 o 
  -3  -5  10     1327.07     1264.99     30.90 o 
  -2  -5  10     3536.01     3497.04     59.65 o 
  -1  -5  10        0.87        1.22      3.39 o 
   0  -5  10      194.59      196.48      3.69 o 
   1  -5  10      676.55      660.97     10.12 o 
   2  -5  10      571.46      537.12     12.52 o 
   3  -5  10       85.56       97.92      9.57 o 
   4  -5  10      588.13      618.07     21.17 o 
  -5  -4  10        1.16        2.87      4.18 o 
  -4  -4  10      104.60       99.08      4.39 o 
  -3  -4  10      777.17      774.11     19.67 o 
  -2  -4  10      744.81      710.72     10.68 o 
  -1  -4  10      904.98      927.58     16.35 o 
   0  -4  10      527.72      539.55     12.32 o 
   1  -4  10      139.30      141.83      3.51 o 
   2  -4  10      536.93      506.21      8.87 o 
   3  -4  10      337.88      339.51      8.91 o 
   4  -4  10     1022.14      998.12     69.36 o 
  -5  -3  10       30.90       24.46      4.69 o 
  -4  -3  10       56.43       63.33      4.21 o 
  -3  -3  10     4606.94     4688.29     54.36 o 
  -2  -3  10     1439.53     1451.22     14.32 o 
  -1  -3  10     1914.15     1828.87     45.08 o 
   0  -3  10     1262.59     1301.53     32.20 o 
   1  -3  10      140.18      140.63      3.37 o 
   2  -3  10      623.18      669.51     15.26 o 
   3  -3  10      464.52      474.78     20.29 o 
   4  -3  10      297.15      293.49      9.11 o 
  -5  -2  10       95.85      100.18      4.32 o 
  -4  -2  10      755.05      762.11     14.98 o 
  -3  -2  10     3160.02     3171.96     27.39 o 
  -2  -2  10       24.65       29.57      3.41 o 
  -1  -2  10      250.67      249.51     10.33 o 
   0  -2  10      618.70      629.57      4.86 o 
   1  -2  10     1302.89     1341.51      8.05 o 
   2  -2  10      193.84      204.04      4.80 o 
   3  -2  10     1273.03     1392.89     32.60 o 
   4  -2  10      108.31      114.91      5.45 o 
  -5  -1  10      107.57      108.25     11.25 o 
  -4  -1  10      971.65      976.64     18.36 o 
  -3  -1  10      467.83      461.91      8.31 o 
  -2  -1  10      675.20      660.78     13.22 o 
  -1  -1  10     1552.18     1632.53     34.59 o 
   0  -1  10      382.99      394.07      5.03 o 
   1  -1  10      367.99      402.21      7.60 o 
   2  -1  10      435.79      415.56     26.20 o 
   3  -1  10     2283.50     2201.25     21.95 o 
   4  -1  10      468.93      460.61     12.29 o 
  -5   0  10       79.15       80.62      4.86 o 
  -4   0  10     3357.80     3367.53     14.95 o 
  -3   0  10      898.64      896.79      6.17 o 
  -2   0  10     1468.70     1481.60     39.13 o 
  -1   0  10     1429.24     1511.03     20.41 o 
   0   0  10      156.30      161.96      4.92 o 
   1   0  10      690.90      698.21      6.64 o 
   2   0  10      704.52      702.34     17.43 o 
   3   0  10      559.53      543.83     20.22 o 
   4   0  10      139.68      129.88      4.40 o 
  -5   1  10      338.73      347.21      7.57 o 
  -4   1  10     2417.08     2443.51     51.73 o 
  -3   1  10      142.58      149.76      3.71 o 
  -2   1  10       14.91       20.47      2.77 o 
  -1   1  10      399.49      393.18      4.02 o 
   0   1  10     3365.27     3260.96     38.22 o 
   1   1  10      282.63      269.35      4.29 o 
   2   1  10      977.96      992.88     32.09 o 
   3   1  10      238.01      237.09      8.80 o 
   4   1  10       46.30       46.04      4.49 o 
  -5   2  10      468.24      478.11      6.01 o 
  -4   2  10      312.17      309.70      7.30 o 
  -3   2  10      712.08      710.71     13.81 o 
  -2   2  10     1278.28     1349.20     17.80 o 
  -1   2  10       90.92       95.35      3.39 o 
   0   2  10      155.57      164.24      3.69 o 
   1   2  10      887.83      836.76     24.39 o 
   2   2  10     3182.66     3169.22     66.05 o 
   3   2  10      334.79      313.03      5.72 o 
   4   2  10        0.42        5.58      5.32 o 
  -5   3  10     1625.24     1583.70     42.32 o 
  -4   3  10      401.58      430.72      6.11 o 
  -3   3  10      776.11      807.26     20.63 o 
  -2   3  10     1168.19     1111.47     24.36 o 
  -1   3  10      199.38      203.97      3.78 o 
   0   3  10      376.48      389.25      6.86 o 
   1   3  10      613.45      616.23      8.31 o 
   2   3  10     1058.33     1038.09     52.91 o 
   3   3  10      221.52      221.38     10.51 o 
   4   3  10        0.87       -0.40      4.72 o 
  -5   4  10      973.98      929.56      8.83 o 
  -4   4  10      130.70      134.79      6.23 o 
  -3   4  10       37.10       39.83      4.68 o 
  -2   4  10      246.19      258.69      4.00 o 
  -1   4  10     2314.96     2232.98     64.10 o 
   0   4  10      553.14      442.45     68.72 o 
   1   4  10      650.09      635.87     23.45 o 
   2   4  10      162.65      170.30     11.35 o 
   3   4  10        4.44        8.58     10.78 o 
  -5   5  10      352.60      375.35      7.05 o 
  -4   5  10      244.70      261.35     12.52 o 
  -3   5  10      200.33      196.90      6.04 o 
  -2   5  10      151.54      146.64      3.93 o 
  -1   5  10      228.33      239.55      5.73 o 
   0   5  10      296.92      283.47      4.29 o 
   1   5  10     2456.37     2470.53    115.10 o 
   2   5  10      535.43      532.89     22.62 o 
   3   5  10        0.52        2.21      4.53 o 
  -5   6  10      210.11      204.02      7.67 o 
  -4   6  10      599.94      594.23     20.95 o 
  -3   6  10      490.97      499.29     12.27 o 
  -2   6  10       15.13       12.87      3.68 o 
  -1   6  10      517.59      498.13     13.20 o 
   0   6  10      706.81      724.13     19.04 o 
   1   6  10      655.16      657.58     16.79 o 
   2   6  10      135.00      118.29     10.32 o 
   3   6  10       10.45       18.80      5.82 o 
  -4   7  10       39.51       39.37      5.83 o 
  -3   7  10      268.53      282.04      9.16 o 
  -2   7  10      832.53      838.00     13.11 o 
  -1   7  10      262.56      257.91      9.83 o 
   0   7  10      505.59      506.85     17.60 o 
   1   7  10      147.31      148.47      5.39 o 
   2   7  10        6.73       14.09      4.62 o 
  -4   8  10       40.08       36.76      5.12 o 
  -3   8  10       50.28       45.77      5.06 o 
  -2   8  10      174.24      161.75      5.90 o 
  -1   8  10      136.19      137.15      4.93 o 
   0   8  10     1187.78     1183.01     27.70 o 
   1   8  10      522.21      511.95     10.00 o 
   2   8  10        3.96        8.87      5.01 o 
  -3   9  10       52.08       49.54      5.39 o 
  -2   9  10      322.09      315.47      6.96 o 
  -1   9  10      287.36      290.65      5.77 o 
   0   9  10      325.00      309.25      6.34 o 
   1   9  10      127.76      121.31      5.96 o 
  -1  10  10      336.41      349.16     11.91 o 
  -2 -11  11       32.98       40.66      4.83 o 
  -1 -11  11       12.64        9.79      4.20 o 
   0 -11  11       47.76       44.36      4.99 o 
   1 -11  11      141.27      136.85      6.18 o 
  -2 -10  11      198.97      187.39      9.88 o 
  -1 -10  11      794.50      756.57     22.31 o 
   0 -10  11      841.00      877.60     14.12 o 
   1 -10  11      210.37      203.44      5.49 o 
   2 -10  11       89.11       94.39      5.87 o 
  -3  -9  11        4.25       12.06      3.97 o 
  -2  -9  11       17.74       18.94      2.97 o 
  -1  -9  11       18.44       28.43      4.29 o 
   0  -9  11      630.23      669.28     10.57 o 
   1  -9  11      272.14      283.29      7.92 o 
   2  -9  11      453.96      456.90      6.55 o 
   3  -9  11       49.10       53.49      4.81 o 
  -4  -8  11      168.38      152.24      6.90 o 
  -3  -8  11       37.08       37.23      3.83 o 
  -2  -8  11      118.91      116.54      5.29 o 
  -1  -8  11       25.34       26.90      4.65 o 
   0  -8  11      218.25      215.49      7.19 o 
   1  -8  11      169.15      170.28      3.92 o 
   2  -8  11      103.38       99.38      4.27 o 
   3  -8  11      117.64      120.09      6.52 o 
  -4  -7  11       81.93       83.13      4.33 o 
  -3  -7  11      178.00      185.01      7.25 o 
  -2  -7  11     1223.40     1121.20     62.48 o 
  -1  -7  11     2490.91     2519.37     62.29 o 
   0  -7  11      433.38      432.10      4.94 o 
   1  -7  11       15.27       19.51      3.40 o 
   2  -7  11        0.65        0.47      4.70 o 
   3  -7  11       69.04       67.51      4.76 o 
   4  -7  11      173.22      174.01      6.65 o 
  -4  -6  11        2.12       -0.32      3.49 o 
  -3  -6  11       27.31       26.49      3.89 o 
  -2  -6  11       40.13       43.41      3.16 o 
  -1  -6  11     1377.71     1349.58     50.61 o 
   0  -6  11      754.86      760.30     19.15 o 
   1  -6  11      703.51      702.34     15.46 o 
   2  -6  11       20.22       23.83      3.43 o 
   3  -6  11      192.69      193.45      4.94 o 
   4  -6  11        2.49        6.03      4.40 o 
  -5  -5  11      129.44      113.62      5.35 o 
  -4  -5  11       39.50       32.30      3.59 o 
  -3  -5  11      261.49      248.90      6.71 o 
  -2  -5  11       26.78       28.34      3.60 o 
  -1  -5  11      257.96      275.90      5.64 o 
   0  -5  11      366.50      359.38      4.19 o 
   1  -5  11      497.14      496.07     12.60 o 
   2  -5  11       54.18       54.51      3.91 o 
   3  -5  11     1380.79     1456.47     43.23 o 
   4  -5  11      516.60      528.36     17.52 o 
  -5  -4  11       67.36       57.92      4.12 o 
  -4  -4  11      418.00      402.44      6.78 o 
  -3  -4  11     1528.87     1491.39     27.85 o 
  -2  -4  11     2947.49     2894.36     38.26 o 
  -1  -4  11      709.57      695.64     21.60 o 
   0  -4  11       15.22       16.28      2.84 o 
   1  -4  11        1.83        4.69      3.35 o 
   2  -4  11      186.75      207.09      4.31 o 
   3  -4  11      314.07      320.64      8.45 o 
   4  -4  11      393.67      395.82      6.67 o 
  -5  -3  11        0.58        4.79      4.04 o 
  -4  -3  11        0.32        1.22      3.48 o 
  -3  -3  11       44.70       45.10      3.38 o 
  -2  -3  11     2444.23     2391.42     40.02 o 
  -1  -3  11      598.45      614.60     19.03 o 
   0  -3  11      749.86      790.91      9.37 o 
   1  -3  11       85.50       95.46      3.26 o 
   2  -3  11      199.97      206.49      4.90 o 
   3  -3  11        0.71        3.29      4.16 o 
   4  -3  11       86.33       82.23      4.87 o 
  -5  -2  11       93.28       80.33      3.94 o 
  -4  -2  11      193.28      191.92      4.15 o 
  -3  -2  11       20.23       18.26      3.24 o 
  -2  -2  11      549.42      581.29      6.74 o 
  -1  -2  11      637.79      634.92     12.88 o 
   0  -2  11      697.86      704.64      5.04 o 
   1  -2  11        2.60        5.04      3.14 o 
   2  -2  11     3047.86     3093.05     74.65 o 
   3  -2  11     1223.66     1263.09     71.49 o 
   4  -2  11      160.83      163.25      6.44 o 
  -5  -1  11      517.87      469.93     12.66 o 
  -4  -1  11     1329.78     1286.15      8.55 o 
  -3  -1  11     1855.43     1826.26     35.45 o 
  -2  -1  11      778.81      781.47     13.68 o 
  -1  -1  11      167.66      160.90      3.80 o 
   0  -1  11        2.69        4.05      3.54 o 
   1  -1  11      573.67      589.25     17.93 o 
   2  -1  11      554.04      580.34     15.53 o 
   3  -1  11      514.20      505.38     15.49 o 
   4  -1  11      638.64      646.22     16.26 o 
  -5   0  11        1.28        5.90      5.38 o 
  -4   0  11       25.07       30.32      4.73 o 
  -3   0  11     1698.72     1734.82     21.84 o 
  -2   0  11      598.65      610.07      7.34 o 
  -1   0  11     1166.95     1199.17     22.02 o 
   0   0  11       76.69       87.03      3.34 o 
   1   0  11      283.27      268.86     12.22 o 
   2   0  11       22.98       27.50      4.39 o 
   3   0  11       99.63       93.13      4.31 o 
   4   0  11      372.40      365.24      9.48 o 
  -5   1  11      101.06      100.44      5.22 o 
  -4   1  11      146.88      138.07      4.98 o 
  -3   1  11      576.59      578.59      5.76 o 
  -2   1  11      178.70      179.52      3.70 o 
  -1   1  11      497.19      481.66      4.94 o 
   0   1  11      118.52      108.99      3.18 o 
   1   1  11     3834.13     3675.32     62.90 o 
   2   1  11      955.54      998.50     16.19 o 
   3   1  11      303.77      310.84     11.87 o 
   4   1  11        9.77       14.31      4.13 o 
  -5   2  11      702.18      677.81     12.24 o 
  -4   2  11      819.91      853.40      8.47 o 
  -3   2  11      807.22      815.78     12.28 o 
  -2   2  11      486.08      477.60      4.40 o 
  -1   2  11      225.27      206.01      4.07 o 
   0   2  11      946.33      929.23     16.50 o 
   1   2  11     1409.47     1420.53     43.65 o 
   2   2  11      647.51      626.74     16.79 o 
   3   2  11      466.68      477.42      7.74 o 
   4   2  11       97.80      112.01     10.13 o 
  -5   3  11        6.22        8.15      4.98 o 
  -4   3  11      775.68      813.13      7.75 o 
  -3   3  11      590.13      619.41     17.47 o 
  -2   3  11     1132.67     1114.63     14.07 o 
  -1   3  11      104.43      100.57      3.57 o 
   0   3  11      384.46      377.11      7.18 o 
   1   3  11       41.09       41.19      3.56 o 
   2   3  11      212.05      227.47     10.94 o 
   3   3  11      466.19      463.63     19.77 o 
  -5   4  11       73.14       78.36      5.73 o 
  -4   4  11      216.44      212.69      5.78 o 
  -3   4  11      140.58      151.02      5.96 o 
  -2   4  11      217.38      227.86      4.22 o 
  -1   4  11      192.82      193.11      4.27 o 
   0   4  11     3195.40     3294.62    175.55 o 
   1   4  11      633.42      652.96     16.81 o 
   2   4  11      284.44      282.97      6.73 o 
   3   4  11        1.53        5.38      4.66 o 
  -5   5  11      593.80      582.44      8.93 o 
  -4   5  11      284.68      283.63      7.37 o 
  -3   5  11      184.23      181.15      4.76 o 
  -2   5  11       43.36       49.60      3.92 o 
  -1   5  11      433.21      444.92     18.37 o 
   0   5  11      798.28      779.65     16.67 o 
   1   5  11      651.35      669.59     22.33 o 
   2   5  11      487.28      513.06     21.04 o 
   3   5  11      107.63      107.46      6.34 o 
  -4   6  11      648.44      678.11     21.47 o 
  -3   6  11      579.98      604.19     10.80 o 
  -2   6  11        0.49        3.88      3.68 o 
  -1   6  11      126.70      136.70      5.18 o 
   0   6  11      158.39      162.34      8.44 o 
   1   6  11      135.66      134.10      6.45 o 
   2   6  11      214.48      232.35     12.76 o 
  -4   7  11       79.03       76.98      7.30 o 
  -3   7  11      136.05      132.76      4.99 o 
  -2   7  11      161.81      168.49      5.09 o 
  -1   7  11     1459.59     1488.41     44.34 o 
   0   7  11      447.10      431.76     21.91 o 
   1   7  11      250.83      258.35      5.37 o 
   2   7  11        0.61       -2.77      6.57 o 
  -3   8  11        4.79        7.62      4.59 o 
  -2   8  11      150.79      148.40      6.01 o 
  -1   8  11      327.95      313.60      5.38 o 
   0   8  11      525.18      505.93     24.21 o 
   1   8  11      382.55      355.69     10.15 o 
  -2   9  11       36.41       36.52      5.31 o 
  -1   9  11       55.41       54.71      5.44 o 
   0   9  11       74.58       72.87      5.20 o 
  -1 -11  12        1.75       11.14      5.85 o 
   0 -11  12        1.41       -0.61      5.02 o 
   1 -11  12      142.32      146.34      8.26 o 
  -2 -10  12       88.30       87.12      4.54 o 
  -1 -10  12      134.51      146.41      5.16 o 
   0 -10  12       24.34       30.57      4.34 o 
   1 -10  12      446.99      453.03      6.47 o 
   2 -10  12      207.35      198.89      6.91 o 
  -3  -9  12        0.70        4.57      4.15 o 
  -2  -9  12        0.57        1.41      3.94 o 
  -1  -9  12       57.96       63.19      4.70 o 
   0  -9  12       42.00       50.58      3.64 o 
   1  -9  12      936.84      986.80     17.70 o 
   2  -9  12      589.34      584.87     16.23 o 
  -3  -8  12      346.30      341.56     16.60 o 
  -2  -8  12       15.91       16.62      3.18 o 
  -1  -8  12       28.23       32.40      3.40 o 
   0  -8  12      193.57      190.43      6.53 o 
   1  -8  12      556.78      573.15     13.64 o 
   2  -8  12      178.92      172.11      8.11 o 
   3  -8  12       36.34       41.64      4.44 o 
  -4  -7  12        5.75        6.64      3.70 o 
  -3  -7  12        7.50       14.82      6.65 o 
  -2  -7  12      209.03      198.66      4.05 o 
  -1  -7  12      212.89      212.47      9.93 o 
   0  -7  12      590.74      603.38      8.60 o 
   1  -7  12      200.05      220.44      4.71 o 
   2  -7  12        1.00        8.43      3.62 o 
   3  -7  12       81.09       77.06      4.16 o 
  -4  -6  12        1.31        0.81      3.83 o 
  -3  -6  12        0.56       -3.03      3.92 o 
  -2  -6  12       20.55       18.78      3.41 o 
  -1  -6  12       32.01       34.09      3.77 o 
   0  -6  12     2414.08     2383.71     73.49 o 
   1  -6  12     1041.26     1053.23     20.85 o 
   2  -6  12       62.66       66.93      4.68 o 
   3  -6  12       49.19       52.97      5.27 o 
  -4  -5  12      442.40      414.65      5.60 o 
  -3  -5  12       91.87       93.27      4.08 o 
  -2  -5  12       88.94       81.27      3.28 o 
  -1  -5  12      121.19      112.22      3.81 o 
   0  -5  12     1672.58     1651.48     41.69 o 
   1  -5  12      388.04      389.23      9.76 o 
   2  -5  12        1.04        3.17      3.88 o 
   3  -5  12        2.70        2.79      5.30 o 
   4  -5  12      404.20      405.00      5.63 o 
  -5  -4  12        0.78       10.43      4.79 o 
  -4  -4  12        3.89        5.32      3.55 o 
  -3  -4  12      256.95      250.47      5.88 o 
  -2  -4  12      260.09      261.09      4.97 o 
  -1  -4  12      512.89      509.60     11.25 o 
   0  -4  12      241.18      261.56      4.67 o 
   1  -4  12       18.47       19.81      3.44 o 
   2  -4  12      201.88      214.16      6.24 o 
   3  -4  12      160.10      164.37      6.06 o 
   4  -4  12      711.50      666.17     21.42 o 
  -5  -3  12        2.78        5.59      4.27 o 
  -4  -3  12        6.87       17.92      3.74 o 
  -3  -3  12       96.31       87.99      3.51 o 
  -2  -3  12      104.74      110.64      3.62 o 
  -1  -3  12     2921.75     2955.47     84.13 o 
   0  -3  12     1056.66     1067.17     18.64 o 
   1  -3  12      272.67      294.58      6.41 o 
   2  -3  12      247.80      268.66      9.38 o 
   3  -3  12      215.51      214.31      7.37 o 
   4  -3  12      251.88      233.84      9.43 o 
  -5  -2  12      388.95      367.07      8.51 o 
  -4  -2  12       81.32       75.82      5.39 o 
  -3  -2  12      138.89      141.33      5.06 o 
  -2  -2  12      113.22      115.64      3.82 o 
  -1  -2  12     2768.62     2873.49     25.70 o 
   0  -2  12      428.59      411.53      4.81 o 
   1  -2  12      157.75      153.00      6.54 o 
   2  -2  12       34.36       38.97      4.60 o 
   3  -2  12     1238.64     1327.19     40.27 o 
   4  -2  12      102.49       96.11      4.56 o 
  -5  -1  12       15.03       22.25      4.82 o 
  -4  -1  12      143.06      144.21      4.23 o 
  -3  -1  12      106.94      111.16      4.47 o 
  -2  -1  12      636.09      605.76     17.77 o 
  -1  -1  12      264.11      260.59     18.72 o 
   0  -1  12       21.77       25.07      2.96 o 
   1  -1  12      446.22      449.66     10.64 o 
   2  -1  12      135.27      127.17      5.66 o 
   3  -1  12     1178.21     1177.21     91.70 o 
   4  -1  12      604.73      653.06     21.24 o 
  -5   0  12        1.40        6.99      6.00 o 
  -4   0  12      161.61      152.02      4.85 o 
  -3   0  12       62.33       63.07      3.64 o 
  -2   0  12     2289.21     2254.87     45.87 o 
  -1   0  12     1305.44     1302.57     21.89 o 
   0   0  12      450.29      464.62     10.95 o 
   1   0  12      263.72      270.56     11.97 o 
   2   0  12      200.44      216.18      5.07 o 
   3   0  12      399.40      407.26     12.85 o 
   4   0  12      330.41      338.47      7.59 o 
  -5   1  12       16.49       19.40      5.20 o 
  -4   1  12        6.71       12.15      6.11 o 
  -3   1  12      152.79      146.49      4.96 o 
  -2   1  12     1144.48     1171.17     16.62 o 
  -1   1  12      354.86      342.49      6.48 o 
   0   1  12       31.96       28.44      2.81 o 
   1   1  12      187.33      183.60      6.38 o 
   2   1  12     1395.81     1433.88     10.68 o 
   3   1  12      229.06      232.71      4.99 o 
  -5   2  12       39.76       47.01      6.48 o 
  -4   2  12       10.50       12.03      5.49 o 
  -3   2  12      865.04      856.18     16.81 o 
  -2   2  12      375.85      390.79      9.85 o 
  -1   2  12       22.92       25.22      3.29 o 
   0   2  12      407.37      407.75      9.35 o 
   1   2  12      465.48      444.48     10.39 o 
   2   2  12     1368.76     1378.35     42.87 o 
   3   2  12      497.77      524.91     13.76 o 
  -5   3  12      107.15      106.30      6.79 o 
  -4   3  12       55.52       73.09      6.29 o 
  -3   3  12     1271.04     1249.10     16.66 o 
  -2   3  12      933.28      924.16      9.28 o 
  -1   3  12      536.89      532.82      7.63 o 
   0   3  12       97.12       96.40      4.08 o 
   1   3  12       88.26       99.32      6.72 o 
   2   3  12      526.84      540.34     18.40 o 
   3   3  12      438.73      458.12     15.37 o 
  -4   4  12       70.76       65.08      6.52 o 
  -3   4  12      420.96      434.53      9.23 o 
  -2   4  12      280.16      270.74      5.24 o 
  -1   4  12        2.81        6.70      3.22 o 
   0   4  12      197.91      188.47      4.05 o 
   1   4  12     1105.93     1143.61     26.34 o 
   2   4  12      351.96      361.29      9.69 o 
   3   4  12      225.33      217.41      8.37 o 
  -4   5  12      424.49      449.63      9.18 o 
  -3   5  12      123.00      125.57      5.51 o 
  -2   5  12        0.97        7.60      3.75 o 
  -1   5  12      349.06      358.25      9.36 o 
   0   5  12      360.51      361.61     31.82 o 
   1   5  12      921.40      968.41     39.98 o 
   2   5  12      436.25      453.06      6.96 o 
  -4   6  12      814.05      831.79     16.76 o 
  -3   6  12      408.38      391.38     10.16 o 
  -2   6  12      116.93      124.47      6.02 o 
  -1   6  12       84.44       77.45      4.64 o 
   0   6  12      129.09      130.59      5.54 o 
   1   6  12      317.36      281.36     62.06 o 
   2   6  12      331.38      336.37     10.36 o 
  -3   7  12      165.63      158.16      4.90 o 
  -2   7  12        2.61        7.88      6.49 o 
  -1   7  12       88.33       79.89      5.57 o 
   0   7  12      548.87      546.76     22.60 o 
   1   7  12      352.54      317.06     33.59 o 
  -2   8  12      127.07      118.44      6.15 o 
  -1   8  12      177.16      179.18      6.10 o 
   0   8  12      577.44      561.89     14.34 o 
  -2 -10  13      191.08      191.55     11.73 o 
  -1 -10  13       27.53       28.71      3.62 o 
   0 -10  13       91.58       89.78      4.44 o 
   1 -10  13      249.53      251.08      6.02 o 
  -2  -9  13        7.02       16.04      4.03 o 
  -1  -9  13       50.07       49.01      3.73 o 
   0  -9  13      255.21      265.99      5.07 o 
   1  -9  13      602.86      614.00     13.34 o 
   2  -9  13      541.81      523.21     13.62 o 
  -3  -8  13      227.03      220.24      9.37 o 
  -2  -8  13       50.07       49.57      4.37 o 
  -1  -8  13      122.19      125.75      3.78 o 
   0  -8  13       68.73       69.93      3.59 o 
   1  -8  13      409.12      408.89      9.38 o 
   2  -8  13      624.06      640.26      7.15 o 
  -3  -7  13       63.94       59.53      3.73 o 
  -2  -7  13       40.11       45.09      3.02 o 
  -1  -7  13      370.33      379.04     14.20 o 
   0  -7  13      458.73      451.72     14.54 o 
   1  -7  13      491.37      495.62     12.24 o 
   2  -7  13       76.02       81.91      5.05 o 
   3  -7  13       82.04       80.22      4.92 o 
  -4  -6  13      442.90      425.88      5.04 o 
  -3  -6  13        4.83       11.33      4.18 o 
  -2  -6  13       19.76       25.48      3.05 o 
  -1  -6  13      503.76      492.77     14.91 o 
   0  -6  13     1476.30     1513.40     28.53 o 
   1  -6  13      972.17      993.59     24.02 o 
   2  -6  13      108.55      116.93      4.43 o 
   3  -6  13       53.01       58.75      5.71 o 
  -4  -5  13      352.21      331.92      4.52 o 
  -3  -5  13       72.38       70.89      4.15 o 
  -2  -5  13       28.19       34.49      3.91 o 
  -1  -5  13       64.40       51.56      3.21 o 
   0  -5  13      990.77      924.70     19.29 o 
   1  -5  13      989.30     1023.06     10.72 o 
   2  -5  13     1577.03     1584.48     22.97 o 
   3  -5  13      611.60      606.07      5.90 o 
  -4  -4  13       39.97       36.71      3.98 o 
  -3  -4  13       84.33       82.79      3.23 o 
  -2  -4  13      651.81      668.06     14.46 o 
  -1  -4  13      484.23      492.33     11.40 o 
   0  -4  13      764.43      792.95     10.19 o 
   1  -4  13      326.13      316.31      3.80 o 
   2  -4  13      116.90      117.11      5.72 o 
   3  -4  13      303.31      298.67      4.96 o 
  -5  -3  13      369.25      326.30      7.45 o 
  -4  -3  13        1.10        7.43      3.77 o 
  -3  -3  13       24.05       27.93      4.04 o 
  -2  -3  13      886.17      857.73     26.95 o 
  -1  -3  13     1833.05     1809.81     31.56 o 
   0  -3  13      831.71      881.44     22.68 o 
   1  -3  13      209.04      221.97      5.29 o 
   2  -3  13      227.06      232.89      4.25 o 
   3  -3  13        4.12        3.83      5.18 o 
  -5  -2  13      362.26      353.17      8.30 o 
  -4  -2  13       50.05       46.23      4.51 o 
  -3  -2  13       10.18       10.93      3.90 o 
  -2  -2  13       65.68       62.82      3.50 o 
  -1  -2  13     2008.08     1870.17     22.52 o 
   0  -2  13     1125.93     1147.66      7.09 o 
   1  -2  13     1725.95     1780.75     84.89 o 
   2  -2  13     1352.12     1399.41      9.52 o 
   3  -2  13        7.34        9.48      4.52 o 
  -5  -1  13       73.10       58.67      6.37 o 
  -4  -1  13       29.59       29.84      3.92 o 
  -3  -1  13      627.70      625.85     10.78 o 
  -2  -1  13      731.09      728.28     19.78 o 
  -1  -1  13      710.34      716.09     15.98 o 
   0  -1  13      426.70      414.16      6.15 o 
   1  -1  13      216.88      230.15      5.03 o 
   2  -1  13      388.09      425.73     10.92 o 
   3  -1  13      278.86      291.29      7.88 o 
  -5   0  13        4.93       12.26      7.00 o 
  -4   0  13       27.40       38.71      5.13 o 
  -3   0  13      501.96      479.42      7.82 o 
  -2   0  13     1319.09     1275.86     27.13 o 
  -1   0  13     1068.74     1098.70      7.78 o 
   0   0  13      207.73      211.50      4.41 o 
   1   0  13      237.85      267.53      9.50 o 
   2   0  13        5.71       10.54      4.67 o 
   3   0  13       40.24       43.46      4.41 o 
  -5   1  13       11.17       11.66      5.28 o 
  -4   1  13        0.47        7.40      4.67 o 
  -3   1  13       96.31       94.93      5.88 o 
  -2   1  13     1357.69     1267.09     10.51 o 
  -1   1  13     1081.66     1083.99      9.47 o 
   0   1  13     2312.30     2371.49     44.47 o 
   1   1  13     1680.98     1741.57     19.78 o 
   2   1  13        2.22        7.30      3.70 o 
   3   1  13      160.03      167.23      6.73 o 
  -5   2  13        2.27        5.68      4.70 o 
  -4   2  13      278.96      285.93      8.27 o 
  -3   2  13      887.22      879.23     21.84 o 
  -2   2  13      675.67      672.50      7.85 o 
  -1   2  13       53.82       57.16      3.52 o 
   0   2  13      184.72      182.25      4.44 o 
   1   2  13      795.71      834.93     11.99 o 
   2   2  13      250.63      250.68      8.36 o 
   3   2  13      749.51      722.58      6.38 o 
  -4   3  13      261.12      278.68     17.32 o 
  -3   3  13      667.16      675.32     12.43 o 
  -2   3  13      878.24      895.40     11.28 o 
  -1   3  13      242.84      264.47      6.42 o 
   0   3  13      130.27      137.76      6.06 o 
   1   3  13        2.49       -0.87      4.18 o 
   2   3  13       69.97       87.53      5.23 o 
   3   3  13      756.40      730.21     39.74 o 
  -4   4  13       28.05       25.23      6.62 o 
  -3   4  13      828.32      801.87     15.09 o 
  -2   4  13     1028.96     1053.19     15.64 o 
  -1   4  13     1706.38     1747.87     21.95 o 
   0   4  13     1107.35     1072.33      9.32 o 
   1   4  13       12.17       14.11      5.37 o 
   2   4  13      283.68      271.42     19.76 o 
  -4   5  13      447.73      421.42      7.35 o 
  -3   5  13      258.95      253.43      8.46 o 
  -2   5  13        5.84       13.56      3.96 o 
  -1   5  13      184.06      188.68      4.96 o 
   0   5  13      724.09      765.97     20.06 o 
   1   5  13      115.41      112.90      5.52 o 
   2   5  13      605.26      572.61     12.00 o 
  -3   6  13      460.96      460.88     10.22 o 
  -2   6  13       94.47       92.66      4.37 o 
  -1   6  13       83.82       87.14      5.51 o 
   0   6  13       22.09       19.98      6.62 o 
   1   6  13       73.57       77.54      8.60 o 
  -3   7  13      607.35      595.22     13.08 o 
  -2   7  13      977.59      937.24     25.28 o 
  -1   7  13      541.50      521.17     34.05 o 
   0   7  13       10.20       12.47      4.98 o 
   0 -10  14       33.27       33.61      4.15 o 
  -2  -9  14      426.39      443.19      8.61 o 
  -1  -9  14       21.38       24.38      4.19 o 
   0  -9  14      162.43      160.20      4.60 o 
   1  -9  14      397.88      393.28      9.66 o 
  -3  -8  14      329.99      304.54      9.52 o 
  -2  -8  14      139.58      142.44      7.26 o 
  -1  -8  14        7.08       12.42      3.96 o 
   0  -8  14       28.72       28.78      4.01 o 
   1  -8  14        0.52        1.95      4.59 o 
   2  -8  14      552.20      542.87     12.07 o 
  -3  -7  14     1182.38     1165.31     48.34 o 
  -2  -7  14      398.79      402.82      6.18 o 
  -1  -7  14       91.23       81.98      8.63 o 
   0  -7  14      412.48      401.98      8.12 o 
   1  -7  14      137.17      147.54      4.64 o 
   2  -7  14      158.49      158.24      5.92 o 
  -3  -6  14      552.04      560.47     12.24 o 
  -2  -6  14        0.51        5.78      3.38 o 
  -1  -6  14      284.05      279.47      8.65 o 
   0  -6  14      729.10      712.12     18.54 o 
   1  -6  14     1124.90     1117.39     31.79 o 
   2  -6  14      268.41      275.07      5.63 o 
   3  -6  14        1.60        3.60      4.73 o 
  -4  -5  14      507.55      481.11      5.38 o 
  -3  -5  14      177.85      164.14     10.09 o 
  -2  -5  14        0.31        6.97      3.53 o 
  -1  -5  14       78.87       79.86      3.23 o 
   0  -5  14        0.96       -1.31      3.50 o 
   1  -5  14      996.24     1008.73     12.53 o 
   2  -5  14     1010.63     1030.30      9.27 o 
   3  -5  14      301.43      284.68      5.58 o 
  -4  -4  14     1144.18     1092.68     11.33 o 
  -3  -4  14      828.19      833.83     12.16 o 
  -2  -4  14      148.65      135.12      3.88 o 
  -1  -4  14      201.15      180.03      7.11 o 
   0  -4  14      345.43      336.82     12.06 o 
   1  -4  14      573.69      576.32     14.05 o 
   2  -4  14      182.27      199.76      6.57 o 
   3  -4  14      101.01       83.82      8.44 o 
  -4  -3  14      339.94      317.61      4.86 o 
  -3  -3  14        0.44        1.78      3.67 o 
  -2  -3  14      569.11      536.40     13.34 o 
  -1  -3  14      798.18      784.66     16.69 o 
   0  -3  14     1220.80     1224.48     21.99 o 
   1  -3  14      541.08      561.16     20.85 o 
   2  -3  14       35.01       33.39      3.88 o 
   3  -3  14        0.29        2.67      4.66 o 
  -4  -2  14      158.78      152.57      4.61 o 
  -3  -2  14        4.54        8.77      3.62 o 
  -2  -2  14      121.88      129.79      3.87 o 
  -1  -2  14       48.44       60.90      4.53 o 
   0  -2  14     1220.54     1209.17     17.53 o 
   1  -2  14     1085.87     1165.63     37.68 o 
   2  -2  14      763.02      810.08     11.19 o 
   3  -2  14        0.65        7.15      4.16 o 
  -4  -1  14      655.41      625.43     10.53 o 
  -3  -1  14      200.61      195.87      4.12 o 
  -2  -1  14      142.13      125.70      3.90 o 
  -1  -1  14      313.82      319.99      9.07 o 
   0  -1  14     1021.54     1022.10     26.99 o 
   1  -1  14      207.11      201.62      4.24 o 
   2  -1  14       26.48       32.26      5.17 o 
   3  -1  14      148.48      152.24      4.65 o 
  -4   0  14       22.11       22.35      4.51 o 
  -3   0  14      306.60      293.60      5.58 o 
  -2   0  14      614.79      592.51      6.60 o 
  -1   0  14     1715.51     1688.49      7.95 o 
   0   0  14      745.29      751.33     12.55 o 
   1   0  14       30.80       28.86      4.16 o 
   2   0  14        0.94       10.54      5.02 o 
   3   0  14        8.32        5.45      4.35 o 
  -4   1  14       11.97       11.58      5.07 o 
  -3   1  14      142.03      142.44      4.77 o 
  -2   1  14       10.64       20.21      3.58 o 
  -1   1  14     1022.88     1002.34      6.68 o 
   0   1  14     1389.32     1431.31     25.89 o 
   1   1  14     1056.31     1091.79     29.57 o 
   2   1  14        7.85        7.93      5.20 o 
   3   1  14       67.05       80.22      5.85 o 
  -4   2  14      129.45      128.27      6.73 o 
  -3   2  14      216.90      212.75      5.23 o 
  -2   2  14      214.03      216.53      4.18 o 
  -1   2  14      683.59      690.95     18.72 o 
   0   2  14      259.87      263.29     14.53 o 
   1   2  14       23.44       20.58      5.07 o 
   2   2  14      194.11      190.81      5.03 o 
  -4   3  14      164.21      148.07     11.93 o 
  -3   3  14      431.07      428.65      6.04 o 
  -2   3  14     1468.46     1434.12     14.64 o 
  -1   3  14      769.54      771.74     24.77 o 
   0   3  14       18.11       19.68      4.20 o 
   1   3  14        0.37       10.71      4.32 o 
   2   3  14       34.29       37.69      5.63 o 
  -4   4  14       25.57       19.89      5.03 o 
  -3   4  14       10.49       10.40      4.83 o 
  -2   4  14      880.76      878.05     14.92 o 
  -1   4  14     1047.71     1100.79     32.34 o 
   0   4  14      579.39      584.96      6.80 o 
   1   4  14        2.12       -0.86      4.13 o 
   2   4  14       34.52       43.16      5.09 o 
  -3   5  14       33.60       33.69      4.25 o 
  -2   5  14      338.63      333.24      5.87 o 
  -1   5  14      499.22      504.37     21.86 o 
   0   5  14       30.73       26.45      4.66 o 
   1   5  14       63.31       66.32      5.63 o 
  -3   6  14      814.49      781.42     20.85 o 
  -2   6  14      428.15      430.61     13.90 o 
  -1   6  14       10.66       13.68      4.84 o 
   0   6  14       12.63       21.41      4.37 o 
  -1  -9  15      338.29      338.29      9.36 o 
   0  -9  15       30.14       32.51      4.03 o 
  -2  -8  15      204.36      201.24      5.20 o 
  -1  -8  15      139.90      145.01      4.92 o 
   0  -8  15        0.37        5.02      4.53 o 
   1  -8  15      125.88      120.98      4.51 o 
  -3  -7  15      529.69      522.38      9.35 o 
  -2  -7  15      587.85      604.40     15.73 o 
  -1  -7  15      122.09      127.73      4.65 o 
   0  -7  15        1.65        0.33      3.87 o 
   1  -7  15        1.90        6.36      4.48 o 
   2  -7  15       47.85       51.70      5.58 o 
  -3  -6  15       55.28       50.38      4.25 o 
  -2  -6  15      413.58      417.24     15.30 o 
  -1  -6  15       44.10       50.77      3.59 o 
   0  -6  15      233.10      252.57     13.31 o 
   1  -6  15      143.59      146.90      4.67 o 
   2  -6  15      389.09      379.90     18.04 o 
  -3  -5  15      231.16      235.62      4.65 o 
  -2  -5  15      141.77      135.85      4.18 o 
  -1  -5  15        6.66       -0.99      4.11 o 
   0  -5  15      221.96      216.07      4.62 o 
   1  -5  15      338.46      351.72      4.85 o 
   2  -5  15      865.35      882.58     26.59 o 
  -4  -4  15      495.96      454.12     27.68 o 
  -3  -4  15      988.04      977.75     10.28 o 
  -2  -4  15       77.67       75.78      4.04 o 
  -1  -4  15       55.19       45.22      3.73 o 
   0  -4  15        4.16        4.39      3.65 o 
   1  -4  15      166.32      156.44      4.67 o 
   2  -4  15      700.52      752.27     20.35 o 
  -4  -3  15       17.88       21.42      4.91 o 
  -3  -3  15      377.79      382.84      8.05 o 
  -2  -3  15      206.32      205.18      6.49 o 
  -1  -3  15      342.50      372.80      9.76 o 
   0  -3  15       27.59       34.79      4.64 o 
   1  -3  15      856.13      873.68     28.08 o 
   2  -3  15      393.07      360.85     34.23 o 
  -4  -2  15      180.13      164.29      5.17 o 
  -3  -2  15       63.79       57.92      5.16 o 
  -2  -2  15       44.32       43.51      4.20 o 
  -1  -2  15      390.03      366.29     12.43 o 
   0  -2  15      178.57      194.55      5.40 o 
   1  -2  15     1078.44     1163.03     38.15 o 
   2  -2  15      103.23      112.38      5.66 o 
  -4  -1  15      775.24      750.12     15.69 o 
  -3  -1  15       64.86       63.40      4.57 o 
  -2  -1  15      102.56       89.81      3.87 o 
  -1  -1  15       14.51       18.30      3.74 o 
   0  -1  15      366.89      356.37      9.42 o 
   1  -1  15      788.16      797.25     30.35 o 
   2  -1  15      100.07      100.80      4.09 o 
  -4   0  15      321.65      304.78      9.72 o 
  -3   0  15      135.27      132.50      4.33 o 
  -2   0  15      296.18      298.14      4.51 o 
  -1   0  15       53.83       66.67      3.40 o 
   0   0  15     1079.99     1119.82     11.28 o 
   1   0  15      410.55      424.41     10.00 o 
   2   0  15       15.13       17.02      4.23 o 
  -4   1  15       63.17       56.21      5.59 o 
  -3   1  15      118.04      106.28      6.51 o 
  -2   1  15      197.55      184.30      4.59 o 
  -1   1  15       53.90       58.27      3.50 o 
   0   1  15     1215.69     1248.04     17.80 o 
   1   1  15      245.92      249.44      5.32 o 
   2   1  15       41.26       39.18      4.88 o 
  -4   2  15       60.81       72.71      6.94 o 
  -3   2  15       32.58       32.16      4.42 o 
  -2   2  15       22.17       28.46      3.48 o 
  -1   2  15      368.99      360.18      4.71 o 
   0   2  15      654.48      657.78     14.03 o 
   1   2  15      105.74      105.31      4.28 o 
   2   2  15      157.98      160.77      5.31 o 
  -3   3  15      201.61      191.15      5.65 o 
  -2   3  15      102.29      109.36      4.18 o 
  -1   3  15      683.68      679.28     12.73 o 
   0   3  15      280.35      294.81      6.82 o 
   1   3  15        6.56        7.02      4.71 o 
  -3   4  15      106.43       94.81      5.59 o 
  -2   4  15      123.87      126.77      4.49 o 
  -1   4  15      763.68      781.49     29.65 o 
   0   4  15      197.08      195.98      5.18 o 
   1   4  15       69.77       77.57      9.83 o 
  -2   5  15      209.83      213.56      6.92 o 
  -1   5  15      696.01      717.43     38.46 o 
   0   5  15       99.64      102.81      4.67 o 
  -1  -8  16      116.61      111.89      3.99 o 
   0  -8  16        2.94        4.75      3.65 o 
  -2  -7  16      158.34      152.80      8.54 o 
  -1  -7  16      453.72      454.94      4.98 o 
   0  -7  16      162.40      146.24      9.81 o 
   1  -7  16        5.09        8.10      4.65 o 
  -2  -6  16      213.13      202.23      5.23 o 
  -1  -6  16      370.13      383.68      6.10 o 
   0  -6  16      168.68      177.95      7.82 o 
   1  -6  16      257.84      248.51      9.97 o 
  -3  -5  16      618.36      661.26     11.02 o 
  -2  -5  16       93.25      100.82      4.74 o 
  -1  -5  16        0.45        5.36      3.51 o 
   0  -5  16       24.11       34.69      6.11 o 
   1  -5  16      580.14      554.46      8.78 o 
   2  -5  16      338.22      349.65     11.45 o 
  -3  -4  16      391.18      375.87      5.59 o 
  -2  -4  16      442.09      448.09      6.48 o 
  -1  -4  16      121.40      119.90     10.16 o 
   0  -4  16        0.40        3.33      4.23 o 
   1  -4  16       88.50       92.25      5.30 o 
   2  -4  16      275.30      272.14      8.36 o 
  -3  -3  16      253.07      243.98      6.45 o 
  -2  -3  16      682.91      713.89     12.52 o 
  -1  -3  16      132.82      142.45      7.50 o 
   0  -3  16      204.90      205.08      4.05 o 
   1  -3  16      134.24      133.97      8.26 o 
   2  -3  16      220.94      214.09      7.55 o 
  -3  -2  16       56.89       67.06      4.95 o 
  -2  -2  16        0.60        2.93      4.40 o 
  -1  -2  16       45.44       48.38      3.57 o 
   0  -2  16      739.84      679.18     35.39 o 
   1  -2  16      431.56      462.24     12.13 o 
   2  -2  16      502.30      494.78     10.88 o 
  -3  -1  16      319.58      304.35      6.20 o 
  -2  -1  16       65.78       70.98      3.99 o 
  -1  -1  16       25.25       30.54      3.90 o 
   0  -1  16      150.35      148.85      4.19 o 
   1  -1  16      202.80      198.64      5.09 o 
   2  -1  16     1124.76     1161.19     25.84 o 
  -3   0  16      459.39      462.81     15.12 o 
  -2   0  16       57.46       62.94      4.04 o 
  -1   0  16      225.60      218.80      4.09 o 
   0   0  16      225.20      249.53      5.37 o 
   1   0  16      222.89      211.80      4.69 o 
   2   0  16      119.53      118.65      4.95 o 
  -3   1  16        7.79       15.47      4.13 o 
  -2   1  16       13.68       16.59      3.89 o 
  -1   1  16      500.31      486.37      4.88 o 
   0   1  16      634.94      641.13      6.36 o 
   1   1  16      737.69      733.59      8.09 o 
  -3   2  16       29.86       24.86      4.66 o 
  -2   2  16       38.59       41.38      4.03 o 
  -1   2  16      158.95      156.69      3.90 o 
   0   2  16      101.91      101.13      4.75 o 
   1   2  16     1071.90     1112.95     16.64 o 
  -3   3  16       66.12       71.50      4.42 o 
  -2   3  16      178.65      175.20      6.24 o 
  -1   3  16      143.42      154.87      6.45 o 
   0   3  16      203.99      193.23      9.79 o 
  -2   4  16      417.61      413.98     10.12 o 
  -1   4  16      573.25      600.06     33.56 o 
   0   4  16      486.63      477.28     15.00 o 
  -1  -6  17      547.56      547.95     14.46 o 
   0  -6  17      337.87      335.12      8.93 o 
  -2  -5  17      205.37      192.41      4.78 o 
  -1  -5  17      116.07      113.30      4.42 o 
   0  -5  17       46.95       46.70      3.86 o 
   1  -5  17      305.92      322.42     15.12 o 
  -2  -4  17      825.38      844.01      8.05 o 
  -1  -4  17      223.09      219.91      9.84 o 
   0  -4  17       41.88       54.28      4.70 o 
   1  -4  17        0.48        5.39      5.41 o 
  -3  -3  17      434.84      447.91      6.26 o 
  -2  -3  17      885.84      884.64     25.06 o 
  -1  -3  17      312.44      288.60      5.68 o 
   0  -3  17       34.33       34.55      3.35 o 
   1  -3  17        3.77        7.66      3.86 o 
  -3  -2  17      191.15      182.11     10.03 o 
  -2  -2  17      160.79      157.61      5.24 o 
  -1  -2  17       85.10       78.41      4.18 o 
   0  -2  17      391.20      391.50      5.29 o 
   1  -2  17      515.87      515.67     17.97 o 
  -3  -1  17      528.77      523.55     12.39 o 
  -2  -1  17      231.95      233.21      5.45 o 
  -1  -1  17        2.92       15.06      4.50 o 
   0  -1  17       13.53       20.34      3.77 o 
   1  -1  17      471.58      527.72      8.65 o 
  -3   0  17      758.47      733.19     17.07 o 
  -2   0  17      192.47      183.65      4.57 o 
  -1   0  17       43.40       46.51      4.15 o 
   0   0  17       46.49       43.86      4.72 o 
   1   0  17      109.15      107.57      7.92 o 
  -2   1  17       66.74       64.09      4.00 o 
  -1   1  17      249.59      253.76      4.77 o 
   0   1  17      614.98      626.07      9.46 o 
  -2   2  17        6.22        8.31      4.84 o 
  -1   2  17       15.78       21.76      4.28 o 
   0   2  17      276.90      293.98     14.21 o 
  -1  -4  18      115.14      112.88      4.66 o 
  -1  -3  18      539.46      510.27     25.11 o 
   0  -3  18       88.78       98.99      4.54 o 
  -1  -2  18      373.92      384.73      8.64 o 
   0  -2  18       25.92       27.58      4.96 o 
  -1  -1  18       65.17       63.48      3.81 o 
  -1   0  18      131.80      136.63      5.83 o 
                                                 
